# Supplementary material for: Comprehensive transcriptomic analysis of immune-related eRNAs associated with prognosis and immune microenvironment in melanoma
Source: Front Surg. 2022 Sep 9;9:917061. doi: 10.3389/fsurg.2022.917061 (PMC9632973; doi:10.3389/fsurg.2022.917061)
Supplement: Supplementary file 2 [file Table1.xlsx]

## Sheet: by cmap name
rank	cmap name	mean	n	enrichment	p	specificity	percent non-null
1	corticosterone	-0.506	4	-0.888	0.00034	0	75
2	doxylamine	-0.519	5	-0.704	0.00493	0.0535	80
3	clindamycin	-0.543	5	-0.7	0.00519	0.0058	80
4	pilocarpine	-0.312	4	-0.745	0.00839	0.0327	50
5	ambroxol	-0.277	4	-0.722	0.01217	0.044	50
6	gibberellic acid	0.261	4	0.672	0.0252	0.016	50
7	ouabain	0.395	4	0.667	0.02759	0.2727	50
8	trimethoprim	-0.33	5	-0.603	0.02778	0.0385	60
9	piperlongumine	0.441	2	0.877	0.03026	0.1623	50
10	chlorambucil	-0.491	4	-0.657	0.03161	0.0714	75
11	antazoline	-0.328	4	-0.652	0.03453	0.0377	75
12	altretamine	-0.291	4	-0.637	0.04176	0.0191	50
13	piperine	-0.325	4	-0.631	0.04563	0.0118	50
14	ketoconazole	0.207	4	0.63	0.04645	0.0397	50
15	dydrogesterone	0.151	4	0.624	0.04991	0.039	50
16	pizotifen	-0.347	4	-0.623	0.04999	0.0431	50
17	cefapirin	0.387	4	0.624	0.05019	0.0461	50
18	CP-863187	0.353	4	0.605	0.06292	0.0916	50
19	chlorphenamine	-0.346	4	-0.59	0.07591	0.0856	50
20	ranitidine	-0.382	5	-0.515	0.09162	0.1005	60
21	benzethonium chloride	-0.576	3	-0.642	0.09336	0.1393	66
22	ikarugamycin	0.565	3	0.639	0.09653	0.3	66
23	cromoglicic acid	-0.321	2	-0.773	0.10171	0.0718	50
24	disulfiram	-0.403	5	-0.503	0.1061	0.2446	60
25	etifenin	0.27	4	0.556	0.10681	0.0652	50
26	scriptaid	-0.493	3	-0.622	0.11337	0.3333	66
27	MG-262	-0.477	3	-0.615	0.12201	0.4331	66
28	AH-23848	-0.511	3	-0.614	0.12283	0.1185	66
29	sulfapyridine	0.386	4	0.538	0.1294	0.1306	50
30	cobalt chloride	0.4	3	0.599	0.14428	0.1027	66
31	molsidomine	-0.352	4	-0.519	0.15735	0.0903	50
32	propranolol	0.256	4	0.505	0.17458	0.1364	50
33	withaferin A	-0.343	4	-0.504	0.17846	0.3197	50
34	N-acetylmuramic acid	-0.325	4	-0.501	0.18309	0.1781	50
35	diflorasone	-0.288	4	-0.499	0.18695	0.1739	50
36	5182598	-0.418	2	-0.688	0.19369	0.4465	50
37	flunarizine	-0.442	4	-0.495	0.19394	0.3273	50
38	phenylpropanolamine	0.366	4	0.488	0.20349	0.1216	50
39	homosalate	-0.371	4	-0.489	0.20532	0.2061	50
40	16-phenyltetranorprostaglandin E2	0.331	4	0.485	0.20836	0.1389	50
41	hecogenin	-0.423	4	-0.487	0.20888	0.3149	50
42	tiabendazole	-0.418	4	-0.485	0.21264	0.4369	50
43	cefotiam	0.43	4	0.482	0.21439	0.3354	50
44	praziquantel	-0.319	4	-0.481	0.2202	0.1625	50
45	securinine	-0.146	4	-0.481	0.22113	0.3861	50
46	fasudil	-0.31	2	-0.666	0.22373	0.1299	50
47	bergenin	0.436	4	0.475	0.22795	0.2405	50
48	cyclizine	0.384	4	0.475	0.22829	0.2185	50
49	mephenytoin	-0.068	4	-0.472	0.23955	0.3287	50
50	benzydamine	-0.363	4	-0.46	0.26571	0.2174	50
51	dosulepin	-0.383	4	-0.458	0.27013	0.2137	50
52	Prestwick-675	0.334	4	0.455	0.27243	0.4153	50
53	aminophylline	-0.39	4	-0.457	0.27468	0.3777	50
54	5230742	0.451	2	0.627	0.27842	0.2171	50
55	puromycin	-0.369	4	-0.455	0.27914	0.5299	50
56	nifuroxazide	-0.205	4	-0.453	0.28373	0.3192	50
57	amantadine	0.367	4	0.45	0.28373	0.3962	50
58	(-)-MK-801	-0.387	4	-0.451	0.28901	0.3622	50
59	hemicholinium	0.331	4	0.448	0.28906	0.1364	50
60	capsaicin	-0.348	4	-0.45	0.29054	0.4208	50
61	copper sulfate	0.207	4	0.447	0.29145	0.3239	50
62	ciclopirox	0.32	4	0.446	0.29517	0.7488	50
63	fosfosal	-0.34	4	-0.444	0.3044	0.3099	50
64	aconitine	0.366	4	0.441	0.30828	0.2614	50
65	amodiaquine	-0.346	4	-0.442	0.31103	0.4276	50
66	gabexate	0.303	4	0.433	0.33024	0.519	50
67	strophanthidin	0.306	4	0.43	0.33937	0.6592	50
68	amiprilose	0.246	4	0.428	0.34536	0.3169	50
69	cicloheximide	-0.116	4	-0.429	0.34691	0.5852	50
70	chloroquine	-0.342	4	-0.428	0.34821	0.3466	50
71	levcycloserine	-0.348	4	-0.428	0.35105	0.4897	50
72	quinethazone	-0.328	4	-0.427	0.35161	0.5263	50
73	7-aminocephalosporanic acid	-0.333	4	-0.418	0.37713	0.4534	50
74	prenylamine	-0.34	4	-0.417	0.38049	0.5229	50
75	nortriptyline	-0.349	4	-0.415	0.3874	0.4818	50
76	alcuronium chloride	-0.345	2	-0.554	0.39831	0.4463	50
77	emetine	-0.351	4	-0.411	0.40064	0.7941	50
78	oxybenzone	-0.135	4	-0.41	0.40104	0.5493	50
79	Prestwick-920	-0.316	4	-0.408	0.4089	0.3729	50
80	PF-01378883-00	-0.307	4	-0.402	0.42694	0.3353	50
81	ioversol	-0.262	4	-0.4	0.43397	0.4444	50
82	protoveratrine A	-0.278	4	-0.4	0.4354	0.5876	50
83	clofibrate	0.277	2	0.484	0.56213	0.6	50
84	STOCK1N-35696	0.397	2	0.483	0.5633	0.759	50
85	spaglumic acid	0.384	2	0.479	0.57998	0.5794	50
86	STOCK1N-35874	0.008	2	0.471	0.60939	0.677	50
87	AH-6809	0.363	2	0.469	0.61382	0.5865	50
88	W-13	0.342	2	0.459	0.64812	0.7546	50
89	MK-886	0.006	2	0.434	0.72742	0.7578	50
90	arachidonyltrifluoromethane	0.27	2	0.434	0.72898	0.8616	50
91	butein	-0.317	2	-0.432	0.73377	0.7589	50
92	calmidazolium	-0.258	2	-0.398	0.82482	0.8443	50
93	5162773	-0.931	1	-0.999	---	---	100
94	5151277	-0.886	1	-0.996	---	---	100
95	5213008	-0.872	1	-0.994	---	---	100
96	(-)-catechin	-0.855	1	-0.991	---	---	100
97	5140203	-0.817	1	-0.986	---	---	100
98	phenanthridinone	-0.808	1	-0.983	---	---	100
99	sulindac sulfide	0.654	1	0.954	---	---	100
100	phenyl biguanide	0.637	1	0.95	---	---	100
101	5666823	0.599	1	0.942	---	---	100
102	tomelukast	0.568	1	0.938	---	---	100
103	oligomycin	0.541	1	0.934	---	---	100
104	cantharidin	0	1	0.922	---	---	0
105	U0125	-0.552	1	-0.904	---	---	100
106	tyrphostin AG-825	0	1	0.863	---	---	0
107	DL-PPMP	0	1	-0.861	---	---	0
108	5114445	0	1	0.852	---	---	0
109	5186223	0	1	-0.852	---	---	0
110	12,13-EODE	0	1	-0.847	---	---	0
111	1,4-chrysenequinone	0	2	0.845	---	---	0
112	isoflupredone	0	3	-0.831	---	---	0
113	tyrphostin AG-1478	0	1	-0.825	---	---	0
114	BW-B70C	0	1	-0.823	---	---	0
115	alsterpaullone	0	3	0.811	---	---	0
116	fisetin	0	1	0.811	---	---	0
117	ronidazole	0	3	0.809	---	---	0
118	menadione	0	2	0.803	---	---	0
119	MS-275	0	2	0.802	---	---	0
120	sanguinarine	0	2	0.801	---	---	0
121	gefitinib	0	1	0.796	---	---	0
122	etomidate	0	3	0.794	---	---	0
123	5149715	0	1	-0.788	---	---	0
124	GW-8510	0	4	0.786	---	---	0
125	topiramate	0	1	-0.785	---	---	0
126	carbinoxamine	0.206	4	0.781	---	---	25
127	5186324	0	1	-0.779	---	---	0
128	Prestwick-559	0	3	0.774	---	---	0
129	decitabine	0	1	-0.766	---	---	0
130	rifampicin	-0.158	4	-0.764	---	---	25
131	quinostatin	0	2	0.762	---	---	0
132	celastrol	0	1	0.761	---	---	0
133	camptothecin	0	3	0.76	---	---	0
134	lymecycline	0.171	4	0.752	---	---	25
135	DL-thiorphan	0	2	0.748	---	---	0
136	nadolol	0	4	-0.742	---	---	0
137	1,5-isoquinolinediol	0	1	-0.741	---	---	0
138	dacarbazine	0.166	4	0.739	---	---	25
139	splitomicin	0	1	-0.739	---	---	0
140	Y-27632	0	2	0.739	---	---	0
141	amitriptyline	-0.134	6	-0.735	---	---	16
142	5252917	0	2	0.733	---	---	0
143	carbimazole	0	3	-0.732	---	---	0
144	trihexyphenidyl	0	3	-0.729	---	---	0
145	cyclic adenosine monophosphate	-0.178	4	-0.729	---	---	25
146	doxepin	0.257	3	0.727	---	---	33
147	chrysin	0	3	0.722	---	---	0
148	irinotecan	0	3	0.716	---	---	0
149	cinchonine	0	4	-0.713	---	---	0
150	8-azaguanine	0	4	0.711	---	---	0
151	rottlerin	0	3	0.708	---	---	0
152	propylthiouracil	0	4	0.707	---	---	0
153	thapsigargin	0	3	-0.705	---	---	0
154	dimethyloxalylglycine	0	1	0.703	---	---	0
155	heptaminol	0	5	-0.702	---	---	0
156	dexverapamil	0	1	0.702	---	---	0
157	propofol	0.159	4	0.698	---	---	25
158	roxithromycin	0	4	0.697	---	---	0
159	2-deoxy-D-glucose	0	1	-0.697	---	---	0
160	harmine	0	4	0.697	---	---	0
161	Prestwick-691	0	3	-0.695	---	---	0
162	levomepromazine	0	4	-0.692	---	---	0
163	bromperidol	0	3	0.691	---	---	0
164	5109870	0	1	0.689	---	---	0
165	sulfametoxydiazine	0	4	0.689	---	---	0
166	canadine	0	4	-0.688	---	---	0
167	5152487	0	1	0.684	---	---	0
168	verteporfin	0.331	3	0.682	---	---	33
169	azacitidine	0	3	0.681	---	---	0
170	budesonide	0.143	4	0.68	---	---	25
171	sulfamethoxypyridazine	0.13	5	0.679	---	---	20
172	pararosaniline	0	1	0.679	---	---	0
173	azlocillin	0.189	4	0.676	---	---	25
174	repaglinide	0	4	0.672	---	---	0
175	iloprost	0	3	-0.671	---	---	0
176	exemestane	0	1	0.668	---	---	0
177	5224221	0	2	0.668	---	---	0
178	5286656	0	1	0.664	---	---	0
179	bisacodyl	0	4	0.663	---	---	0
180	timolol	0	4	-0.663	---	---	0
181	hexestrol	0	4	0.66	---	---	0
182	riboflavin	0	4	0.659	---	---	0
183	viomycin	0	4	-0.658	---	---	0
184	clorsulon	-0.147	4	-0.657	---	---	25
185	lasalocid	0	4	-0.657	---	---	0
186	5248896	0	2	0.656	---	---	0
187	artemisinin	0	3	0.656	---	---	0
188	chenodeoxycholic acid	0	4	-0.655	---	---	0
189	ceforanide	-0.16	4	-0.654	---	---	25
190	chloropyrazine	-0.12	4	-0.654	---	---	25
191	merbromin	-0.113	5	-0.653	---	---	20
192	ebselen	0	3	0.652	---	---	0
193	Prestwick-1082	0	3	-0.651	---	---	0
194	luteolin	0	4	0.65	---	---	0
195	meticrane	0	5	0.649	---	---	0
196	felodipine	0.23	7	0.647	---	---	28
197	furazolidone	0	4	-0.646	---	---	0
198	Prestwick-1103	0	4	-0.646	---	---	0
199	hexetidine	-0.216	4	-0.646	---	---	25
200	diprophylline	-0.241	5	-0.645	---	---	40
201	Prestwick-642	0	4	-0.645	---	---	0
202	trazodone	0	3	0.643	---	---	0
203	terazosin	-0.132	4	-0.642	---	---	25
204	tranexamic acid	0	5	-0.639	---	---	0
205	thioguanosine	0	4	0.639	---	---	0
206	adiphenine	0	5	-0.638	---	---	0
207	Prestwick-983	0	3	-0.637	---	---	0
208	fipexide	0	3	0.637	---	---	0
209	sulmazole	0	3	-0.636	---	---	0
210	isoniazid	-0.168	5	-0.633	---	---	20
211	3-aminobenzamide	0	1	0.633	---	---	0
212	trimetazidine	0	4	0.632	---	---	0
213	gliclazide	0	4	0.631	---	---	0
214	colistin	0	4	-0.63	---	---	0
215	fenspiride	0.141	5	0.628	---	---	20
216	isoxicam	0	5	-0.626	---	---	0
217	mercaptopurine	0	2	0.626	---	---	0
218	thioperamide	0	5	-0.624	---	---	0
219	Prestwick-692	0	4	-0.624	---	---	0
220	naringenin	-0.162	4	-0.623	---	---	25
221	ajmaline	0	3	-0.622	---	---	0
222	felbinac	0	4	-0.621	---	---	0
223	tacrolimus	0	3	-0.621	---	---	0
224	mestranol	0.162	4	0.62	---	---	25
225	0198306-0000	0.182	4	0.62	---	---	25
226	dicycloverine	-0.279	5	-0.619	---	---	40
227	ipratropium bromide	0	3	0.619	---	---	0
228	rimexolone	0	4	0.617	---	---	0
229	oxolamine	-0.156	4	-0.615	---	---	25
230	HNMPA-(AM)3	0	1	0.613	---	---	0
231	sulconazole	0	4	0.613	---	---	0
232	xylazine	0.146	4	0.611	---	---	25
233	eticlopride	-0.158	4	-0.61	---	---	25
234	atractyloside	0	5	-0.609	---	---	0
235	PF-00539745-00	0	3	-0.608	---	---	0
236	imatinib	0	2	-0.608	---	---	0
237	moxonidine	0	3	0.607	---	---	0
238	chlorogenic acid	0	4	-0.607	---	---	0
239	Gly-His-Lys	0	3	-0.605	---	---	0
240	ioxaglic acid	0.3	3	0.604	---	---	33
241	ellipticine	0.159	4	0.604	---	---	25
242	mafenide	-0.279	5	-0.603	---	---	40
243	diethylstilbestrol	-0.08	6	-0.603	---	---	16
244	vancomycin	0	4	-0.601	---	---	0
245	medrysone	0	6	0.601	---	---	0
246	cyclobenzaprine	-0.231	4	-0.599	---	---	25
247	atropine	0	4	0.598	---	---	0
248	isopropamide iodide	0	4	0.598	---	---	0
249	doxorubicin	0	3	0.596	---	---	0
250	anabasine	0	3	0.596	---	---	0
251	16,16-dimethylprostaglandin E2	0.291	3	0.595	---	---	33
252	halofantrine	0	3	-0.595	---	---	0
253	cortisone	0	3	0.595	---	---	0
254	pheniramine	-0.144	5	-0.593	---	---	20
255	thiamphenicol	0.166	5	-0.592	---	---	0
256	estriol	0	4	0.592	---	---	0
257	5255229	0	2	0.59	---	---	0
258	trapidil	0	3	-0.59	---	---	0
259	fluoxetine	0	4	-0.59	---	---	0
260	cytochalasin B	0	1	0.586	---	---	0
261	syrosingopine	0.222	4	0.585	---	---	25
262	TTNPB	0	2	-0.584	---	---	0
263	carteolol	-0.196	4	-0.584	---	---	25
264	ginkgolide A	0	4	0.584	---	---	0
265	cycloserine	0	4	0.584	---	---	0
266	Prestwick-665	-0.127	5	0.582	---	---	0
267	MG-132	0	1	0.582	---	---	0
268	blebbistatin	0	2	0.581	---	---	0
269	norcyclobenzaprine	0	4	0.58	---	---	0
270	tiletamine	0	4	-0.579	---	---	0
271	Prestwick-1084	0	4	0.576	---	---	0
272	trimethobenzamide	0.12	5	-0.576	---	---	0
273	diloxanide	0	4	-0.576	---	---	0
274	thiocolchicoside	0	4	0.575	---	---	0
275	ondansetron	0	4	-0.574	---	---	0
276	pentoxyverine	0	4	0.574	---	---	0
277	ramipril	0.218	4	0.573	---	---	25
278	difenidol	0	3	0.573	---	---	0
279	loxapine	-0.117	4	-0.572	---	---	25
280	CP-690334-01	-0.088	8	-0.571	---	---	12
281	dipivefrine	0.044	4	0.57	---	---	25
282	triflusal	0	3	0.567	---	---	0
283	ticarcillin	-0.014	3	0.566	---	---	33
284	thiamazole	-0.202	6	-0.565	---	---	33
285	pyrimethamine	0	5	-0.564	---	---	0
286	H-7	0	4	0.564	---	---	0
287	tioguanine	0	1	0.563	---	---	0
288	4,5-dianilinophthalimide	0	2	0.562	---	---	0
289	scopoletin	0	2	0.561	---	---	0
290	exisulind	0	2	-0.561	---	---	0
291	PHA-00665752	0	1	0.56	---	---	0
292	ribostamycin	0	4	0.56	---	---	0
293	HC toxin	0	1	0.56	---	---	0
294	alexidine	0	4	0.56	---	---	0
295	bretylium tosilate	0	4	-0.56	---	---	0
296	maprotiline	-0.155	4	-0.559	---	---	25
297	apigenin	0	4	0.559	---	---	0
298	levopropoxyphene	0	4	-0.559	---	---	0
299	etofenamate	0	4	0.558	---	---	0
300	proguanil	-0.208	3	-0.556	---	---	33
301	fluspirilene	0	4	0.556	---	---	0
302	midodrine	0.151	5	-0.555	---	---	0
303	valdecoxib	0	3	-0.553	---	---	0
304	ursolic acid	-0.164	4	-0.553	---	---	25
305	fluocinonide	0	5	0.553	---	---	0
306	Prestwick-857	0	4	-0.552	---	---	0
307	terbutaline	0.189	4	0.552	---	---	25
308	karakoline	-0.098	6	-0.551	---	---	16
309	picotamide	0.133	5	0.55	---	---	20
310	berberine	0	4	0.549	---	---	0
311	arecoline	0	4	-0.548	---	---	0
312	cefotetan	0.009	3	0.548	---	---	33
313	nefopam	-0.237	5	-0.547	---	---	40
314	verapamil	0.226	6	0.547	---	---	33
315	flavoxate	0.175	4	0.547	---	---	25
316	ionomycin	0.283	3	0.546	---	---	33
317	mimosine	-0.166	3	-0.546	---	---	33
318	betaxolol	0.157	4	0.544	---	---	25
319	clomipramine	0	4	0.544	---	---	0
320	piperidolate	0	3	0.543	---	---	0
321	imipenem	0	4	0.542	---	---	0
322	Prestwick-1080	-0.206	4	-0.541	---	---	25
323	dioxybenzone	0.172	4	0.54	---	---	25
324	hydrastine hydrochloride	0	4	0.539	---	---	0
325	penbutolol	0	3	-0.539	---	---	0
326	NU-1025	0	2	-0.538	---	---	0
327	streptomycin	0	4	-0.536	---	---	0
328	ketanserin	0	4	0.536	---	---	0
329	flupentixol	0.174	4	0.535	---	---	25
330	2-aminobenzenesulfonamide	0	4	-0.535	---	---	0
331	succinylsulfathiazole	0.159	4	0.533	---	---	25
332	STOCK1N-35215	0.151	3	0.532	---	---	33
333	acemetacin	0	4	-0.531	---	---	0
334	simvastatin	0	4	0.53	---	---	0
335	dequalinium chloride	-0.166	4	0.529	---	---	0
336	morantel	0	5	0.528	---	---	0
337	bepridil	0	4	0.527	---	---	0
338	clomifene	0	4	0.527	---	---	0
339	valinomycin	-0.131	4	-0.527	---	---	25
340	ursodeoxycholic acid	0	3	0.526	---	---	0
341	furaltadone	0.093	6	0.525	---	---	16
342	ribavirin	0	4	-0.525	---	---	0
343	fluorometholone	0	4	0.525	---	---	0
344	proadifen	0	4	0.525	---	---	0
345	loperamide	-0.183	6	-0.524	---	---	33
346	carbenoxolone	-0.169	4	-0.524	---	---	25
347	sulfadimethoxine	0.142	5	-0.523	---	---	0
348	milrinone	0	3	0.522	---	---	0
349	trioxysalen	0	4	0.522	---	---	0
350	metronidazole	-0.015	5	-0.522	---	---	20
351	rifabutin	0	3	-0.522	---	---	0
352	mitoxantrone	0	3	0.522	---	---	0
353	N-phenylanthranilic acid	0	1	-0.521	---	---	0
354	carmustine	-0.227	3	-0.52	---	---	33
355	demecolcine	0	1	0.52	---	---	0
356	tetracaine	0	3	-0.52	---	---	0
357	demeclocycline	0	6	0.519	---	---	0
358	tetrahydroalstonine	-0.153	4	-0.519	---	---	25
359	CP-320650-01	0	8	-0.518	---	---	0
360	meglumine	0.22	4	0.516	---	---	25
361	spiperone	0	2	0.516	---	---	0
362	raubasine	-0.131	4	-0.515	---	---	25
363	sisomicin	0.181	4	0.515	---	---	25
364	dinoprost	-0.186	4	-0.513	---	---	25
365	florfenicol	0.129	4	0.513	---	---	25
366	skimmianine	0	4	0.513	---	---	0
367	methoxamine	0	4	-0.512	---	---	0
368	bromocriptine	0	5	0.512	---	---	0
369	phenindione	0	4	0.512	---	---	0
370	phthalylsulfathiazole	0	5	0.511	---	---	0
371	tobramycin	0	4	0.511	---	---	0
372	Chicago Sky Blue 6B	-0.198	4	-0.51	---	---	25
373	nafcillin	-0.175	4	-0.51	---	---	25
374	dopamine	0	1	0.509	---	---	0
375	nitrofural	-0.206	4	-0.509	---	---	25
376	bacitracin	0	3	-0.508	---	---	0
377	chlorprothixene	0.237	4	0.507	---	---	25
378	oxamic acid	0	1	-0.506	---	---	0
379	betahistine	0	4	0.505	---	---	0
380	prednisone	-0.133	5	-0.505	---	---	20
381	homatropine	-0.134	5	-0.504	---	---	20
382	decamethonium bromide	0.165	4	0.504	---	---	25
383	chlorcyclizine	-0.125	6	-0.503	---	---	16
384	ifenprodil	0	4	0.503	---	---	0
385	fendiline	0.171	3	0.503	---	---	33
386	pregnenolone	-0.224	4	-0.502	---	---	25
387	napelline	0	4	0.502	---	---	0
388	perhexiline	0	4	0.501	---	---	0
389	naftifine	-0.194	4	-0.501	---	---	25
390	0175029-0000	0	6	0.5	---	---	0
391	6-azathymine	0	4	0.498	---	---	0
392	co-dergocrine mesilate	0	4	-0.498	---	---	0
393	labetalol	0.151	4	0.498	---	---	25
394	nomegestrol	0	3	-0.497	---	---	0
395	mebeverine	-0.14	4	-0.497	---	---	25
396	butoconazole	0.144	4	0.497	---	---	25
397	tyloxapol	0	4	0.496	---	---	0
398	metanephrine	-0.126	5	-0.495	---	---	20
399	amphotericin B	-0.18	4	-0.494	---	---	25
400	antimycin A	-0.13	5	0.494	---	---	0
401	fluvastatin	0.24	4	0.493	---	---	25
402	nabumetone	0	4	0.493	---	---	0
403	dapsone	0	5	-0.491	---	---	0
404	PNU-0293363	0.257	3	0.491	---	---	33
405	piretanide	-0.135	4	-0.49	---	---	25
406	esculetin	-0.214	3	-0.49	---	---	33
407	0179445-0000	0.086	8	0.49	---	---	12
408	pyrazinamide	0	4	0.49	---	---	0
409	canrenoic acid	0	4	0.489	---	---	0
410	pseudopelletierine	0	4	0.489	---	---	0
411	epivincamine	0	4	0.489	---	---	25
412	azapropazone	-0.187	3	-0.488	---	---	33
413	pirenzepine	0	5	0.488	---	---	0
414	atovaquone	-0.173	3	0.488	---	---	0
415	etiocholanolone	0.11	6	-0.487	---	---	0
416	oxytetracycline	-0.218	3	-0.487	---	---	33
417	omeprazole	0	4	0.487	---	---	0
418	3-acetamidocoumarin	0.179	4	-0.486	---	---	0
419	finasteride	0.124	6	-0.485	---	---	0
420	cefoperazone	0	3	-0.485	---	---	0
421	chlorhexidine	0.131	5	-0.484	---	---	0
422	cefepime	0	4	-0.484	---	---	0
423	corbadrine	-0.212	4	0.484	---	---	0
424	daunorubicin	0	4	0.483	---	---	0
425	flunixin	0	5	0.482	---	---	0
426	niridazole	0.002	4	0.48	---	---	25
427	hydrochlorothiazide	-0.124	5	-0.48	---	---	20
428	dextromethorphan	-0.181	4	0.48	---	---	0
429	butirosin	0.205	4	0.479	---	---	25
430	yohimbic acid	0.174	3	-0.479	---	---	0
431	ifosfamide	0	3	-0.478	---	---	0
432	lomustine	-0.194	4	-0.478	---	---	25
433	griseofulvin	-0.313	5	-0.478	---	---	40
434	latamoxef	0	3	0.477	---	---	0
435	roxarsone	-0.165	4	0.475	---	---	0
436	ergocalciferol	0	4	-0.475	---	---	0
437	furosemide	-0.167	4	-0.475	---	---	25
438	PHA-00745360	0	8	-0.475	---	---	0
439	primaquine	0	4	0.473	---	---	0
440	bumetanide	0.021	4	-0.473	---	---	25
441	idazoxan	0.178	4	0.472	---	---	25
442	epiandrosterone	0	4	0.472	---	---	0
443	levamisole	0	4	0.472	---	---	0
444	procarbazine	0	3	-0.472	---	---	0
445	betamethasone	0	3	-0.471	---	---	0
446	androsterone	0	4	0.471	---	---	0
447	lidoflazine	0	3	-0.471	---	---	0
448	norethisterone	0	4	0.471	---	---	0
449	tolazoline	-0.255	5	-0.471	---	---	40
450	spectinomycin	-0.014	4	0.471	---	---	25
451	colforsin	0.039	5	0.47	---	---	20
452	riluzole	-0.136	5	-0.469	---	---	20
453	loracarbef	0	4	-0.469	---	---	0
454	clemastine	0.302	3	-0.468	---	---	0
455	piperacetazine	-0.162	4	-0.468	---	---	25
456	practolol	0	4	0.468	---	---	0
457	cyproterone	0.171	4	0.468	---	---	25
458	pentetic acid	-0.143	5	-0.467	---	---	20
459	clobetasol	0	3	0.467	---	---	0
460	pramocaine	0	5	-0.467	---	---	0
461	sitosterol	0	4	0.466	---	---	0
462	ampicillin	-0.153	4	-0.466	---	---	25
463	acepromazine	0	4	0.466	---	---	0
464	meteneprost	0	4	-0.466	---	---	0
465	ketorolac	0.004	4	0.465	---	---	25
466	oxolinic acid	0.137	5	0.465	---	---	20
467	bambuterol	-0.144	4	-0.465	---	---	25
468	tonzonium bromide	0	4	0.464	---	---	0
469	solanine	0	4	0.463	---	---	0
470	PHA-00846566E	0	3	0.463	---	---	0
471	denatonium benzoate	0	4	0.463	---	---	0
472	buflomedil	0.177	4	0.462	---	---	25
473	cetirizine	0	4	0.462	---	---	0
474	racecadotril	0	4	-0.462	---	---	0
475	cinoxacin	0	4	0.462	---	---	0
476	diclofenac	0.141	5	0.462	---	---	20
477	flumetasone	0.132	6	0.462	---	---	16
478	mecamylamine	-0.261	3	-0.462	---	---	33
479	clioquinol	0	5	0.461	---	---	0
480	demecarium bromide	0	4	-0.46	---	---	0
481	harmalol	0.013	3	-0.46	---	---	33
482	astemizole	0.147	5	0.459	---	---	20
483	natamycin	0	4	0.459	---	---	0
484	amoxicillin	-0.206	4	0.458	---	---	0
485	metergoline	0.147	4	0.458	---	---	25
486	probenecid	0.189	4	0.458	---	---	25
487	doxazosin	0	4	0.458	---	---	0
488	atropine methonitrate	0	3	-0.457	---	---	0
489	fenoterol	0	3	0.457	---	---	0
490	methylergometrine	0	4	0.457	---	---	0
491	oxprenolol	0	4	0.456	---	---	0
492	phenazone	0	3	-0.456	---	---	33
493	dexpropranolol	0	3	0.456	---	---	0
494	pindolol	-0.007	5	-0.456	---	---	20
495	chloropyramine	-0.163	4	-0.456	---	---	25
496	pergolide	-0.19	4	-0.455	---	---	25
497	phenoxybenzamine	0	4	0.454	---	---	0
498	levonorgestrel	0	6	0.454	---	---	0
499	sulfadoxine	0	3	-0.453	---	---	0
500	desipramine	0	4	-0.453	---	---	0
501	methacholine chloride	-0.261	3	0.453	---	---	0
502	lorglumide	-0.131	5	0.453	---	---	0
503	CAY-10397	0.247	3	0.452	---	---	33
504	fursultiamine	-0.159	4	-0.451	---	---	25
505	dirithromycin	-0.196	3	-0.45	---	---	33
506	quinpirole	-0.061	4	-0.448	---	---	25
507	vorinostat	-0.317	12	-0.448	---	---	41
508	metacycline	0	4	0.448	---	---	0
509	CP-645525-01	0	3	0.448	---	---	0
510	5707885	-0.127	4	-0.447	---	---	25
511	quinisocaine	0.165	4	0.446	---	---	25
512	lycorine	-0.082	5	-0.445	---	---	40
513	meropenem	0	4	0.444	---	---	0
514	vinblastine	0	3	-0.444	---	---	0
515	lithocholic acid	-0.086	6	-0.443	---	---	16
516	Prestwick-984	-0.152	4	-0.442	---	---	25
517	thiostrepton	0.226	4	0.442	---	---	25
518	mepacrine	0	2	-0.442	---	---	0
519	nalbuphine	-0.28	5	-0.442	---	---	40
520	betulin	0	3	-0.441	---	---	0
521	guanabenz	0.148	5	-0.441	---	---	0
522	dorzolamide	0	4	0.44	---	---	0
523	Prestwick-860	0	4	0.44	---	---	0
524	metrifonate	0.176	5	0.44	---	---	20
525	dipyridamole	0	6	0.439	---	---	0
526	naphazoline	-0.235	5	-0.439	---	---	40
527	5194442	0	4	-0.439	---	---	0
528	propafenone	0	4	0.439	---	---	0
529	sulfinpyrazone	0	4	0.438	---	---	0
530	deferoxamine	-0.007	8	0.438	---	---	12
531	amiodarone	0.153	5	0.438	---	---	20
532	pentetrazol	-0.031	4	0.438	---	---	25
533	pridinol	0	4	0.437	---	---	0
534	aminophenazone	0.15	5	0.436	---	---	20
535	paroxetine	-0.17	4	-0.436	---	---	25
536	dihydrostreptomycin	-0.122	5	-0.434	---	---	20
537	iodixanol	0	3	-0.433	---	---	0
538	0297417-0002B	-0.31	3	0.432	---	---	0
539	N-acetyl-L-leucine	0	4	0.432	---	---	0
540	nipecotic acid	0	4	0.432	---	---	0
541	betazole	0.129	5	0.432	---	---	20
542	myricetin	0	4	-0.432	---	---	0
543	iopamidol	0.14	4	-0.431	---	---	0
544	cloxacillin	0.144	4	-0.431	---	---	0
545	bephenium hydroxynaphthoate	0	5	0.431	---	---	0
546	fenoprofen	0	6	0.43	---	---	0
547	dimenhydrinate	0	4	-0.43	---	---	0
548	suloctidil	0	4	0.429	---	---	0
549	chlortalidone	0	4	-0.429	---	---	0
550	cefuroxime	0.122	4	0.428	---	---	25
551	estropipate	-0.129	4	-0.428	---	---	25
552	genistein	-0.036	17	-0.428	---	---	5
553	ketotifen	0	4	-0.428	---	---	0
554	remoxipride	0	4	0.427	---	---	0
555	pirlindole	-0.194	3	-0.427	---	---	33
556	Prestwick-967	0.211	4	0.427	---	---	25
557	isoconazole	0	5	0.427	---	---	0
558	podophyllotoxin	0.191	4	-0.426	---	---	0
559	papaverine	0	4	0.425	---	---	0
560	oxybutynin	0	4	0.425	---	---	0
561	sulfaphenazole	0.25	4	0.425	---	---	25
562	etamivan	-0.189	4	0.424	---	---	0
563	ciclosporin	-0.12	6	-0.424	---	---	33
564	cinchocaine	0	5	0.424	---	---	0
565	LM-1685	0	3	0.424	---	---	0
566	iohexol	0	4	-0.424	---	---	0
567	fluticasone	0.158	4	0.424	---	---	25
568	ethionamide	0	3	-0.423	---	---	0
569	methyldopate	0	4	-0.423	---	---	0
570	octopamine	0	4	-0.423	---	---	0
571	drofenine	0	4	0.422	---	---	0
572	zomepirac	-0.152	4	0.422	---	---	0
573	tetryzoline	0	3	0.422	---	---	0
574	etamsylate	0	4	0.422	---	---	0
575	guanadrel	0.125	5	-0.422	---	---	0
576	mefloquine	-0.019	5	0.422	---	---	20
577	risperidone	0	3	0.421	---	---	0
578	halcinonide	0	5	0.42	---	---	0
579	captopril	-0.123	5	-0.42	---	---	20
580	adrenosterone	0	4	0.418	---	---	0
581	glycocholic acid	0	4	-0.418	---	---	0
582	zardaverine	0.147	4	0.417	---	---	25
583	clofazimine	0	5	-0.417	---	---	0
584	lumicolchicine	0	3	-0.417	---	---	0
585	isradipine	-0.016	4	0.416	---	---	25
586	tropine	0	4	-0.416	---	---	0
587	0225151-0000	0	3	-0.415	---	---	0
588	alfaxalone	0	3	0.415	---	---	0
589	Prestwick-972	0	3	-0.415	---	---	0
590	sulfanilamide	0	4	0.414	---	---	0
591	zimeldine	0	5	0.414	---	---	0
592	CP-944629	0.22	4	0.414	---	---	25
593	zidovudine	0	4	-0.414	---	---	0
594	calcium pantothenate	0	4	0.414	---	---	0
595	benperidol	0	4	0.414	---	---	0
596	disopyramide	0	4	-0.414	---	---	0
597	mepenzolate bromide	0	5	-0.413	---	---	0
598	etidronic acid	-0.203	4	-0.413	---	---	25
599	oleandomycin	0.159	5	0.413	---	---	20
600	pheneticillin	0.162	4	-0.413	---	---	0
601	meclozine	0	5	0.413	---	---	0
602	Prestwick-1083	0	3	-0.413	---	---	0
603	pyrvinium	-0.114	6	0.412	---	---	0
604	heliotrine	0.142	6	0.412	---	---	16
605	brinzolamide	0.013	4	-0.412	---	---	25
606	iproniazid	-0.016	5	-0.412	---	---	20
607	metampicillin	0	5	-0.411	---	---	0
608	diethylcarbamazine	0	4	0.411	---	---	0
609	pyridoxine	0	4	0.41	---	---	0
610	3-nitropropionic acid	0	4	0.41	---	---	0
611	urapidil	0	4	0.41	---	---	0
612	flurbiprofen	0.133	5	0.409	---	---	20
613	2,6-dimethylpiperidine	-0.046	5	0.408	---	---	20
614	amiloride	-0.279	5	-0.408	---	---	40
615	bezafibrate	0	4	0.408	---	---	0
616	beta-escin	0	6	0.408	---	---	0
617	ciclacillin	0	4	-0.408	---	---	0
618	sulfamonomethoxine	0.216	4	-0.408	---	---	0
619	(+)-chelidonine	0	4	-0.407	---	---	0
620	pronetalol	0	4	0.407	---	---	0
621	clenbuterol	0.176	5	0.407	---	---	40
622	AG-012559	0	3	-0.407	---	---	0
623	yohimbine	0.176	5	0.406	---	---	20
624	aceclofenac	-0.169	4	-0.405	---	---	25
625	lobeline	0.128	4	0.405	---	---	25
626	aminohippuric acid	0	4	0.404	---	---	0
627	isosorbide	-0.165	4	-0.403	---	---	25
628	methoxsalen	0	3	-0.403	---	---	0
629	ritodrine	0.187	4	0.402	---	---	25
630	nitrendipine	0	5	0.402	---	---	0
631	rofecoxib	0	6	-0.402	---	---	0
632	midecamycin	0	5	0.401	---	---	0
633	mepyramine	0	4	-0.401	---	---	0
634	gentamicin	0.2	4	-0.4	---	---	0
635	ramifenazone	-0.184	4	-0.4	---	---	25
636	glycopyrronium bromide	-0.155	5	-0.4	---	---	20
637	ascorbic acid	0	4	-0.399	---	---	0
638	atracurium besilate	0	3	-0.399	---	---	0
639	nialamide	0	4	-0.399	---	---	0
640	naproxen	0.064	9	-0.399	---	---	0
641	tocainide	0.194	4	0.398	---	---	25
642	cefadroxil	0	4	-0.398	---	---	0
643	sodium phenylbutyrate	-0.167	7	-0.398	---	---	28
644	cefaclor	0.143	4	0.398	---	---	25
645	epirizole	0	5	0.398	---	---	0
646	dihydroergocristine	0	4	-0.397	---	---	0
647	testosterone	0.157	5	0.397	---	---	20
648	nicotinic acid	0.169	4	0.396	---	---	25
649	nimesulide	-0.159	4	-0.396	---	---	25
650	trichlormethiazide	0	4	0.396	---	---	0
651	vidarabine	-0.154	4	0.395	---	---	0
652	benfluorex	-0.036	4	0.395	---	---	25
653	naltrexone	-0.158	5	-0.395	---	---	20
654	meclofenoxate	0	6	0.395	---	---	0
655	monensin	0.297	6	-0.395	---	---	0
656	tetrandrine	0	4	-0.394	---	---	0
657	serotonin	-0.106	5	-0.394	---	---	20
658	oxyphenbutazone	0	4	-0.394	---	---	0
659	raloxifene	-0.144	7	-0.394	---	---	28
660	AG-013608	0.06	8	-0.394	---	---	0
661	pargyline	-0.206	4	0.394	---	---	0
662	hycanthone	0	4	-0.393	---	---	0
663	tropicamide	0	6	0.393	---	---	0
664	AR-A014418	-0.252	3	-0.393	---	---	33
665	delsoline	0	4	0.392	---	---	0
666	iobenguane	0	4	0.392	---	---	0
667	pipemidic acid	0	3	-0.392	---	---	0
668	epitiostanol	-0.176	4	-0.392	---	---	25
669	pancuronium bromide	0	4	0.392	---	---	0
670	PHA-00816795	0	2	-0.391	---	---	0
671	pirinixic acid	0.238	5	0.391	---	---	40
672	nomifensine	0.173	5	0.39	---	---	20
673	prazosin	0.164	6	0.39	---	---	16
674	arcaine	0	4	-0.39	---	---	0
675	enoxacin	0	4	-0.39	---	---	0
676	rolitetracycline	-0.159	4	0.39	---	---	0
677	metoprolol	0	4	-0.389	---	---	0
678	cloperastine	-0.137	6	0.389	---	---	0
679	idoxuridine	-0.144	5	-0.389	---	---	20
680	cefamandole	0.172	4	-0.389	---	---	0
681	flumequine	0	4	0.389	---	---	0
682	ceftazidime	0	3	0.388	---	---	0
683	rotenone	0.131	4	0.388	---	---	25
684	cinnarizine	0.198	4	0.387	---	---	25
685	propidium iodide	0	4	-0.387	---	---	0
686	tridihexethyl	0	4	0.387	---	---	0
687	ganciclovir	0	4	0.387	---	---	0
688	benzylpenicillin	0	4	0.387	---	---	0
689	pralidoxime	0	4	-0.387	---	---	0
690	acetazolamide	0	4	0.387	---	---	0
691	tracazolate	-0.179	4	0.386	---	---	0
692	Prestwick-981	0	3	0.386	---	---	0
693	(+)-isoprenaline	0	4	0.386	---	---	0
694	fusidic acid	-0.183	4	-0.385	---	---	25
695	crotamiton	0	4	0.385	---	---	0
696	dexibuprofen	-0.183	4	-0.385	---	---	25
697	carisoprodol	-0.192	4	-0.384	---	---	25
698	paromomycin	-0.16	4	-0.384	---	---	25
699	hyoscyamine	0	5	0.384	---	---	0
700	suprofen	0	4	-0.384	---	---	0
701	erythromycin	-0.263	5	-0.383	---	---	40
702	guanethidine	-0.191	3	-0.383	---	---	33
703	nimodipine	0.159	4	0.383	---	---	25
704	bicuculline	0.127	4	0.383	---	---	25
705	flucloxacillin	0.061	4	-0.383	---	---	25
706	oxymetazoline	-0.203	4	-0.383	---	---	25
707	ampyrone	0.323	5	0.383	---	---	40
708	15(S)-15-methylprostaglandin E2	0.202	4	0.382	---	---	25
709	harpagoside	0.167	4	0.382	---	---	25
710	benzathine benzylpenicillin	0	4	-0.382	---	---	0
711	SR-95639A	-0.015	4	-0.382	---	---	25
712	dinoprostone	0.201	4	0.381	---	---	25
713	harman	-0.001	4	-0.381	---	---	25
714	pivmecillinam	0	4	-0.381	---	---	0
715	altizide	-0.178	4	-0.381	---	---	25
716	paracetamol	0	4	0.38	---	---	0
717	mesalazine	0.132	5	0.379	---	---	20
718	deptropine	0.01	4	0.379	---	---	25
719	suxibuzone	-0.174	4	-0.379	---	---	25
720	homochlorcyclizine	-0.22	4	-0.379	---	---	25
721	clidinium bromide	0.179	4	0.378	---	---	25
722	zaprinast	0	4	-0.378	---	---	0
723	pentoxifylline	0.159	5	-0.377	---	---	0
724	C-75	-0.191	4	-0.377	---	---	25
725	streptozocin	0	4	-0.377	---	---	0
726	etilefrine	0	4	-0.377	---	---	0
727	bacampicillin	-0.192	4	-0.377	---	---	25
728	naftidrofuryl	0	4	0.376	---	---	0
729	triamcinolone	0	5	-0.376	---	---	0
730	lisuride	0.324	5	0.376	---	---	40
731	stachydrine	0.177	4	0.376	---	---	25
732	benzbromarone	-0.244	3	-0.376	---	---	33
733	nadide	-0.137	4	-0.376	---	---	25
734	vanoxerine	0	4	-0.376	---	---	0
735	domperidone	0	4	-0.375	---	---	0
736	parthenolide	0.212	4	0.375	---	---	25
737	sulfadiazine	0.148	5	0.375	---	---	20
738	norfloxacin	0.111	5	0.374	---	---	20
739	acenocoumarol	0.14	5	0.374	---	---	20
740	alpha-yohimbine	0	3	-0.374	---	---	0
741	tolmetin	0.184	4	0.374	---	---	25
742	canavanine	-0.017	3	0.374	---	---	33
743	mevalolactone	0	3	-0.374	---	---	0
744	ethisterone	-0.105	6	-0.374	---	---	16
745	edrophonium chloride	0	5	0.373	---	---	0
746	adipiodone	0	4	0.373	---	---	0
747	metitepine	0.19	4	0.372	---	---	25
748	hydroxyachillin	0.156	4	0.372	---	---	25
749	primidone	0.019	4	-0.372	---	---	25
750	nicardipine	0.06	4	0.372	---	---	25
751	esculin	0.167	4	0.372	---	---	25
752	S-propranolol	0	4	0.371	---	---	0
753	cefoxitin	0.124	4	0.371	---	---	25
754	AG-028671	0	3	-0.371	---	---	0
755	memantine	0	4	-0.371	---	---	0
756	cytisine	0	4	-0.37	---	---	0
757	clebopride	0.197	4	0.369	---	---	25
758	11-deoxy-16,16-dimethylprostaglandin E2	0	4	0.369	---	---	0
759	zoxazolamine	-0.01	4	0.369	---	---	25
760	hydrocotarnine	0	4	0.369	---	---	0
761	corynanthine	-0.213	3	0.368	---	---	0
762	sertaconazole	0	4	0.368	---	---	0
763	melatonin	0	4	-0.367	---	---	0
764	vigabatrin	-0.004	3	-0.367	---	---	33
765	torasemide	-0.171	4	0.367	---	---	0
766	methylbenzethonium chloride	0.094	6	0.366	---	---	16
767	colchicine	0	6	0.366	---	---	0
768	N6-methyladenosine	0	4	-0.365	---	---	0
769	nilutamide	0	4	-0.365	---	---	0
770	amoxapine	0	5	0.365	---	---	0
771	tetraethylenepentamine	0	6	-0.365	---	---	0
772	etodolac	-0.161	5	-0.364	---	---	40
773	bendroflumethiazide	-0.29	6	-0.364	---	---	33
774	folic acid	0.055	4	-0.364	---	---	25
775	Prestwick-1100	0	4	0.364	---	---	0
776	pipenzolate bromide	-0.182	4	0.364	---	---	0
777	santonin	-0.139	4	-0.363	---	---	25
778	iopromide	0.156	4	-0.363	---	---	0
779	(-)-atenolol	0	4	0.362	---	---	0
780	clopamide	0	4	-0.362	---	---	0
781	quinidine	0	3	0.362	---	---	0
782	monocrotaline	0	4	0.362	---	---	0
783	hydroquinine	-0.116	4	-0.361	---	---	25
784	PF-00562151-00	-0.097	8	-0.361	---	---	12
785	mianserin	-0.164	5	-0.361	---	---	20
786	picrotoxinin	0	4	0.361	---	---	0
787	talampicillin	-0.175	4	0.36	---	---	0
788	nicergoline	0	5	0.36	---	---	0
789	betulinic acid	0	4	-0.36	---	---	0
790	metyrapone	-0.17	4	0.36	---	---	0
791	gliquidone	0.038	4	-0.359	---	---	25
792	harmol	0.18	4	0.359	---	---	25
793	PNU-0230031	-0.22	8	-0.359	---	---	37
794	clofilium tosylate	0	3	-0.359	---	---	0
795	butamben	0	4	-0.358	---	---	0
796	reserpine	0	3	0.358	---	---	0
797	biperiden	0.306	5	0.358	---	---	40
798	lynestrenol	0.046	5	-0.358	---	---	20
799	3-hydroxy-DL-kynurenine	0	6	-0.357	---	---	0
800	sulfacetamide	0.228	4	0.357	---	---	25
801	salbutamol	-0.3	5	-0.357	---	---	40
802	Prestwick-682	0	4	-0.357	---	---	0
803	noretynodrel	0	4	0.357	---	---	0
804	cimetidine	-0.102	5	-0.357	---	---	20
805	Prestwick-1085	0	4	-0.356	---	---	0
806	SC-58125	-0.13	4	-0.356	---	---	25
807	SR-95531	-0.166	4	-0.356	---	---	25
808	desoxycortone	-0.139	4	0.355	---	---	0
809	H-89	0	3	-0.355	---	---	0
810	acetylsalicylic acid	-0.07	13	0.355	---	---	7
811	biotin	0	3	0.354	---	---	0
812	fludrocortisone	0.177	8	-0.354	---	---	0
813	thioproperazine	-0.131	5	-0.353	---	---	40
814	aminoglutethimide	0	3	-0.353	---	---	0
815	alpha-ergocryptine	0	6	-0.353	---	---	0
816	clemizole	0	5	0.352	---	---	0
817	cisapride	-0.128	4	-0.352	---	---	25
818	spiradoline	-0.156	4	-0.352	---	---	25
819	(+/-)-catechin	0	4	-0.352	---	---	0
820	boldine	0	4	-0.352	---	---	0
821	flutamide	-0.237	5	-0.351	---	---	40
822	isometheptene	0.176	4	-0.351	---	---	0
823	moroxydine	0.128	5	-0.351	---	---	0
824	estrone	0	4	-0.351	---	---	0
825	kawain	0	5	0.351	---	---	0
826	ofloxacin	-0.14	5	-0.351	---	---	20
827	diphenylpyraline	0	6	-0.35	---	---	0
828	ciprofloxacin	0.294	5	0.35	---	---	40
829	phenazopyridine	-0.167	4	-0.35	---	---	25
830	molindone	-0.149	4	-0.35	---	---	25
831	anisomycin	0.199	4	0.35	---	---	25
832	perphenazine	0.243	5	0.35	---	---	40
833	levobunolol	0.112	4	-0.35	---	---	25
834	fluvoxamine	0	4	0.349	---	---	0
835	meprylcaine	0.031	4	-0.349	---	---	25
836	dobutamine	-0.016	4	0.348	---	---	25
837	estradiol	-0.097	37	-0.348	---	---	16
838	iocetamic acid	0.171	4	-0.347	---	---	0
839	tiratricol	0	4	0.347	---	---	0
840	glafenine	0	4	0.347	---	---	0
841	famprofazone	0	6	0.346	---	---	0
842	acetohexamide	0	4	-0.346	---	---	0
843	etoposide	0.053	4	0.346	---	---	25
844	caffeic acid	-0.199	3	-0.346	---	---	33
845	minaprine	-0.258	5	-0.345	---	---	40
846	albendazole	-0.197	3	-0.345	---	---	33
847	5211181	0	2	0.345	---	---	0
848	hymecromone	0	4	-0.345	---	---	0
849	tolnaftate	0.27	5	0.344	---	---	40
850	oxaprozin	0	6	0.344	---	---	0
851	cephaeline	0.099	5	0.344	---	---	40
852	alverine	0	4	0.344	---	---	0
853	STOCK1N-28457	-0.228	3	-0.343	---	---	33
854	cefalonium	0	3	-0.343	---	---	0
855	gallamine triethiodide	0	5	0.342	---	---	0
856	progesterone	0	4	0.342	---	---	0
857	meptazinol	-0.192	4	0.342	---	---	0
858	procaine	-0.19	5	0.341	---	---	0
859	methazolamide	-0.167	4	0.341	---	---	0
860	digitoxigenin	0	4	0.341	---	---	0
861	tolazamide	0	3	-0.34	---	---	0
862	lansoprazole	0.229	4	0.34	---	---	25
863	pentamidine	-0.024	5	0.339	---	---	20
864	ketoprofen	0.099	6	0.339	---	---	16
865	calcium folinate	0.298	5	0.339	---	---	40
866	lisinopril	-0.31	3	-0.339	---	---	33
867	cefalexin	-0.285	5	-0.339	---	---	40
868	nifenazone	0.157	5	0.339	---	---	40
869	Prestwick-864	0.159	4	0.338	---	---	25
870	mefexamide	0	4	-0.338	---	---	0
871	alfuzosin	-0.146	5	-0.338	---	---	20
872	nifedipine	0.076	7	0.337	---	---	14
873	moracizine	0.217	4	0.337	---	---	25
874	clonidine	0.184	4	0.337	---	---	25
875	methylprednisolone	-0.171	4	0.336	---	---	0
876	diltiazem	-0.18	5	0.336	---	---	0
877	triprolidine	0	4	-0.335	---	---	0
878	5253409	0	2	0.335	---	---	0
879	danazol	0.194	4	0.335	---	---	25
880	saquinavir	0	4	0.335	---	---	0
881	retrorsine	-0.13	4	-0.335	---	---	25
882	sulfamethizole	-0.139	4	-0.335	---	---	25
883	docosahexaenoic acid ethyl ester	0	2	0.335	---	---	0
884	chlorphenesin	-0.151	4	0.335	---	---	0
885	tranylcypromine	-0.165	5	0.335	---	---	0
886	quercetin	-0.143	6	-0.334	---	---	33
887	guanfacine	-0.155	5	-0.334	---	---	20
888	pirenperone	0.256	5	0.334	---	---	40
889	spironolactone	-0.112	5	-0.333	---	---	40
890	bufexamac	-0.203	4	0.333	---	---	0
891	cefixime	0	4	-0.333	---	---	0
892	PF-00875133-00	0.194	3	0.333	---	---	33
893	laudanosine	0	4	0.333	---	---	0
894	pimethixene	0	3	0.333	---	---	0
895	methocarbamol	0.125	3	0.332	---	---	33
896	BCB000040	0.198	4	0.331	---	---	25
897	benzthiazide	0	4	-0.331	---	---	0
898	diflunisal	-0.127	5	-0.331	---	---	20
899	alimemazine	-0.224	4	-0.331	---	---	25
900	rolipram	0	4	0.331	---	---	0
901	phenformin	0.093	7	0.33	---	---	14
902	asiaticoside	0	4	0.33	---	---	0
903	PNU-0251126	-0.003	6	-0.33	---	---	16
904	galantamine	-0.14	4	0.33	---	---	0
905	mesoridazine	0	4	0.329	---	---	0
906	phensuximide	0	4	-0.329	---	---	0
907	BCB000039	0	3	-0.329	---	---	0
908	nitrofurantoin	-0.128	5	0.328	---	---	0
909	salsolidin	0	4	0.328	---	---	0
910	isocorydine	0	4	-0.328	---	---	0
911	flecainide	0	6	-0.328	---	---	0
912	proxyphylline	-0.217	4	-0.327	---	---	25
913	etynodiol	0.176	4	-0.326	---	---	0
914	arachidonic acid	0.056	3	0.326	---	---	33
915	Prestwick-689	0	4	0.326	---	---	0
916	ethaverine	-0.15	4	0.325	---	---	0
917	baclofen	0	5	0.325	---	---	0
918	N-acetyl-L-aspartic acid	-0.19	4	-0.325	---	---	25
919	promethazine	-0.173	4	0.325	---	---	0
920	chlormezanone	0.017	4	0.324	---	---	25
921	phenelzine	-0.15	6	-0.324	---	---	16
922	mycophenolic acid	0	3	0.324	---	---	0
923	diphemanil metilsulfate	0	5	-0.324	---	---	0
924	ornidazole	-0.122	5	-0.323	---	---	20
925	seneciphylline	-0.195	4	0.322	---	---	0
926	bucladesine	0.079	6	0.322	---	---	33
927	pyrithyldione	0.19	4	0.322	---	---	25
928	PHA-00767505E	0.176	4	0.321	---	---	25
929	alfadolone	0.275	3	0.321	---	---	33
930	enilconazole	0	4	-0.32	---	---	0
931	lysergol	-0.218	4	0.32	---	---	0
932	bupivacaine	0	4	-0.32	---	---	0
933	cyclopenthiazide	0	4	0.32	---	---	0
934	azathioprine	0.109	7	0.32	---	---	14
935	celecoxib	0.12	5	0.319	---	---	20
936	cyanocobalamin	0	4	0.318	---	---	0
937	lanatoside C	0.122	6	0.318	---	---	16
938	5155877	0.048	4	-0.318	---	---	25
939	fusaric acid	-0.152	4	0.318	---	---	0
940	diperodon	0	3	-0.317	---	---	0
941	apomorphine	-0.108	5	0.317	---	---	0
942	dizocilpine	0	5	-0.317	---	---	0
943	parbendazole	0	4	0.317	---	---	0
944	terfenadine	-0.198	3	0.317	---	---	0
945	mephentermine	0	5	0.317	---	---	0
946	trimethadione	0	4	-0.317	---	---	0
947	benzonatate	0	5	0.317	---	---	0
948	zalcitabine	0	4	0.317	---	---	0
949	theobromine	0.159	4	0.316	---	---	25
950	imidurea	-0.211	3	-0.316	---	---	33
951	dl-alpha tocopherol	0	4	-0.316	---	---	0
952	oxamniquine	0	4	-0.316	---	---	0
953	apramycin	-0.209	4	0.316	---	---	0
954	colecalciferol	0	4	-0.315	---	---	0
955	R-atenolol	0	4	0.315	---	---	0
956	orphenadrine	-0.092	6	-0.315	---	---	33
957	quipazine	0	4	-0.315	---	---	0
958	megestrol	0.14	4	-0.314	---	---	0
959	chlorzoxazone	0	4	0.314	---	---	0
960	fludroxycortide	-0.246	5	-0.313	---	---	40
961	pivampicillin	0	4	0.313	---	---	0
962	ethoxyquin	0	5	0.313	---	---	0
963	theophylline	0	4	-0.313	---	---	0
964	sulfadimidine	-0.124	6	-0.313	---	---	33
965	isocarboxazid	0.054	5	-0.312	---	---	20
966	econazole	0.194	4	0.312	---	---	25
967	probucol	-0.105	6	-0.312	---	---	16
968	spiramycin	0.052	6	-0.312	---	---	16
969	naloxone	-0.144	6	-0.312	---	---	16
970	minoxidil	0	5	-0.311	---	---	0
971	SC-19220	0.192	4	0.311	---	---	25
972	niclosamide	0	5	0.311	---	---	0
973	lactobionic acid	0	4	-0.311	---	---	0
974	clotrimazole	-0.246	5	-0.31	---	---	40
975	piperacillin	0	5	-0.31	---	---	0
976	clorgiline	0	4	0.309	---	---	0
977	cefsulodin	-0.159	4	-0.309	---	---	25
978	tetracycline	0.141	5	-0.308	---	---	0
979	sulfabenzamide	0	4	-0.308	---	---	0
980	amrinone	0.18	4	0.308	---	---	25
981	tacrine	0	4	0.308	---	---	0
982	nizatidine	0.142	4	0.307	---	---	25
983	depudecin	0	2	-0.307	---	---	0
984	naringin	0	4	0.306	---	---	0
985	sparteine	0	4	-0.306	---	---	0
986	monastrol	0.083	8	0.306	---	---	12
987	thiamine	0.069	3	0.305	---	---	33
988	acebutolol	0.123	5	0.305	---	---	20
989	10-methoxyharmalan	0	4	-0.305	---	---	0
990	eucatropine	-0.146	6	0.305	---	---	0
991	calycanthine	0	4	-0.305	---	---	0
992	NS-398	0	3	0.305	---	---	0
993	hesperetin	-0.288	5	-0.305	---	---	40
994	ivermectin	0.034	5	0.305	---	---	20
995	PF-00539758-00	0	3	-0.304	---	---	0
996	acacetin	0.116	6	0.304	---	---	16
997	vinburnine	0	4	-0.304	---	---	0
998	alprostadil	0.252	7	0.304	---	---	28
999	diphenhydramine	0.179	5	-0.303	---	---	0
1000	monobenzone	-0.159	4	0.303	---	---	0
1001	vincamine	0.265	6	0.303	---	---	33
1002	wortmannin	-0.081	18	-0.302	---	---	22
1003	lomefloxacin	-0.101	6	-0.302	---	---	16
1004	carbachol	-0.166	4	0.302	---	---	0
1005	hydrocortisone	-0.249	3	-0.302	---	---	33
1006	4-hydroxyphenazone	-0.207	5	-0.302	---	---	40
1007	gossypol	0.109	6	0.301	---	---	16
1008	SC-560	0.199	3	0.301	---	---	33
1009	benzamil	0.033	6	-0.301	---	---	16
1010	dropropizine	0	4	-0.3	---	---	0
1011	xamoterol	0	3	0.3	---	---	0
1012	ethotoin	-0.22	6	0.3	---	---	0
1013	profenamine	0	4	-0.3	---	---	0
1014	cefotaxime	0	5	-0.299	---	---	0
1015	meclocycline	0.131	4	-0.299	---	---	0
1016	droperidol	0	4	-0.298	---	---	0
1017	mebendazole	-0.148	5	0.298	---	---	0
1018	mifepristone	0	4	-0.298	---	---	0
1019	cefmetazole	0	4	0.298	---	---	0
1020	propantheline bromide	0	4	0.298	---	---	0
1021	etacrynic acid	-0.071	3	-0.297	---	---	33
1022	dyclonine	-0.22	4	-0.296	---	---	25
1023	meclofenamic acid	0.108	5	-0.296	---	---	0
1024	dantrolene	0.127	6	0.296	---	---	16
1025	palmatine	0	4	0.295	---	---	0
1026	oxantel	0	4	0.295	---	---	0
1027	gemfibrozil	-0.146	5	0.294	---	---	0
1028	bethanechol	0	4	0.294	---	---	0
1029	pinacidil	-0.177	4	-0.294	---	---	25
1030	procainamide	0	4	-0.294	---	---	0
1031	levothyroxine sodium	0	4	-0.293	---	---	0
1032	cinchonidine	0	4	0.292	---	---	0
1033	lincomycin	0.158	3	0.292	---	---	33
1034	gramine	0	4	-0.292	---	---	0
1035	orlistat	0	5	-0.292	---	---	0
1036	abamectin	-0.171	4	0.292	---	---	0
1037	vinpocetine	-0.134	4	0.291	---	---	0
1038	BAS-012416453	0	3	-0.291	---	---	0
1039	troglitazone	-0.073	16	-0.291	---	---	12
1040	benzocaine	0.202	4	-0.291	---	---	0
1041	acetylsalicylsalicylic acid	0	4	-0.291	---	---	0
1042	tetroquinone	0	4	0.291	---	---	0
1043	kinetin	0	4	0.29	---	---	0
1044	methyldopa	0	5	0.289	---	---	0
1045	metixene	0	4	-0.289	---	---	0
1046	scopolamine N-oxide	0	5	0.289	---	---	0
1047	buspirone	-0.148	4	0.288	---	---	0
1048	sotalol	0	4	0.288	---	---	0
1049	alvespimycin	0.002	12	0.288	---	---	8
1050	minocycline	-0.127	5	-0.288	---	---	20
1051	cyclopentolate	0	4	-0.287	---	---	0
1052	resveratrol	-0.156	9	0.287	---	---	11
1053	hydralazine	0.096	6	0.287	---	---	16
1054	khellin	0	5	-0.287	---	---	0
1055	digoxigenin	0.007	5	0.287	---	---	20
1056	eldeline	0.023	6	0.286	---	---	16
1057	todralazine	0	5	0.286	---	---	0
1058	sulindac	0.027	7	-0.286	---	---	14
1059	IC-86621	0	4	-0.285	---	---	0
1060	liothyronine	-0.203	4	-0.285	---	---	25
1061	piroxicam	-0.054	4	0.285	---	---	25
1062	flufenamic acid	-0.116	6	-0.285	---	---	16
1063	sulfathiazole	-0.135	5	-0.284	---	---	20
1064	alclometasone	-0.225	4	-0.284	---	---	25
1065	isoxsuprine	0	5	0.284	---	---	0
1066	prednicarbate	0	3	-0.283	---	---	0
1067	dimethadione	0	4	0.283	---	---	0
1068	coralyne	-0.196	4	-0.283	---	---	25
1069	lidocaine	0	5	-0.283	---	---	0
1070	iopanoic acid	0	4	0.282	---	---	0
1071	pyrantel	0	5	0.282	---	---	0
1072	tetramisole	-0.188	4	-0.282	---	---	25
1073	0316684-0000	0	4	-0.282	---	---	0
1074	leflunomide	-0.002	4	-0.282	---	---	25
1075	Prestwick-685	0	5	0.282	---	---	0
1076	triflupromazine	0.052	4	0.282	---	---	25
1077	myosmine	0.061	6	-0.282	---	---	16
1078	isotretinoin	0.004	4	-0.281	---	---	25
1079	dicoumarol	0.139	6	0.281	---	---	16
1080	imipramine	-0.156	4	-0.281	---	---	25
1081	propoxycaine	-0.001	4	-0.28	---	---	25
1082	BCB000038	0	4	-0.28	---	---	0
1083	5279552	0	2	-0.28	---	---	0
1084	terconazole	0	4	0.28	---	---	0
1085	sulfafurazole	0	5	0.279	---	---	0
1086	erastin	-0.013	4	-0.279	---	---	25
1087	prasterone	0	4	0.279	---	---	0
1088	oxedrine	-0.181	4	0.278	---	---	0
1089	proglumide	-0.027	5	0.278	---	---	20
1090	Prestwick-664	-0.231	6	-0.278	---	---	33
1091	ethambutol	-0.1	5	-0.278	---	---	20
1092	hexamethonium bromide	0	5	0.278	---	---	0
1093	bisoprolol	-0.173	4	-0.277	---	---	25
1094	6-benzylaminopurine	0	5	0.277	---	---	0
1095	pentolonium	0	5	-0.277	---	---	0
1096	levodopa	-0.142	5	-0.276	---	---	20
1097	brompheniramine	0	4	-0.276	---	---	0
1098	neomycin	-0.148	5	0.276	---	---	0
1099	scoulerine	-0.004	4	0.276	---	---	25
1100	dilazep	0.129	5	0.276	---	---	20
1101	glibenclamide	-0.148	4	-0.276	---	---	25
1102	0173570-0000	0.116	6	0.276	---	---	16
1103	F0447-0125	0	4	-0.275	---	---	0
1104	indoprofen	0.237	4	-0.275	---	---	0
1105	betonicine	0.117	6	-0.274	---	---	0
1106	flunisolide	-0.11	6	0.274	---	---	0
1107	etanidazole	-0.194	4	0.274	---	---	0
1108	xylometazoline	-0.165	4	0.273	---	---	0
1109	triamterene	-0.13	5	0.273	---	---	0
1110	cefalotin	-0.168	4	-0.272	---	---	25
1111	salsolinol	0	3	-0.272	---	---	0
1112	dehydrocholic acid	0.008	5	-0.272	---	---	20
1113	physostigmine	0	4	0.271	---	---	0
1114	protriptyline	-0.12	4	0.271	---	---	0
1115	aciclovir	0.211	6	0.271	---	---	33
1116	0317956-0000	0.153	8	-0.271	---	---	0
1117	debrisoquine	0	4	-0.271	---	---	0
1118	ethosuximide	-0.178	4	0.271	---	---	0
1119	amikacin	0.205	4	0.27	---	---	25
1120	tribenoside	-0.074	4	0.27	---	---	25
1121	foliosidine	0.2	6	0.27	---	---	33
1122	naftopidil	-0.215	3	-0.27	---	---	33
1123	proscillaridin	-0.214	3	-0.269	---	---	33
1124	fluorocurarine	-0.196	4	-0.269	---	---	25
1125	nystatin	0.186	3	0.269	---	---	33
1126	sulfaguanidine	-0.15	5	-0.268	---	---	20
1127	oxetacaine	-0.133	5	0.268	---	---	0
1128	prednisolone	0	5	-0.268	---	---	0
1129	miconazole	-0.136	5	0.268	---	---	0
1130	sulfaquinoxaline	-0.026	3	0.268	---	---	33
1131	selegiline	0	4	0.268	---	---	0
1132	chlorpromazine	-0.148	19	0.267	---	---	0
1133	metolazone	0	5	0.267	---	---	0
1134	15-delta prostaglandin J2	0	15	-0.267	---	---	13
1135	butyl hydroxybenzoate	-0.125	5	-0.267	---	---	20
1136	6-bromoindirubin-3'-oxime	-0.082	7	-0.267	---	---	28
1137	Prestwick-674	-0.141	6	-0.267	---	---	33
1138	digoxin	-0.189	4	0.266	---	---	0
1139	hesperidin	0	4	-0.266	---	---	0
1140	mometasone	0	4	0.266	---	---	0
1141	equilin	0.011	5	0.266	---	---	20
1142	pimozide	-0.164	4	0.265	---	---	0
1143	ricinine	0	4	0.265	---	---	0
1144	CP-319743	0.198	4	0.265	---	---	25
1145	isoetarine	-0.178	4	0.265	---	---	0
1146	metaraminol	0	4	0.265	---	---	0
1147	telenzepine	0	4	0.264	---	---	0
1148	trimipramine	0	4	-0.263	---	---	0
1149	scopolamine	-0.186	4	0.262	---	---	0
1150	tenoxicam	0.176	4	-0.262	---	---	0
1151	chlortetracycline	-0.135	5	-0.262	---	---	20
1152	lovastatin	0.184	4	-0.261	---	---	0
1153	metrizamide	0.118	4	-0.261	---	---	0
1154	hydrastinine	0	5	-0.261	---	---	0
1155	azacyclonol	-0.119	5	-0.26	---	---	20
1156	thiethylperazine	0.012	4	-0.258	---	---	25
1157	helveticoside	-0.023	6	0.258	---	---	16
1158	ozagrel	0	4	-0.257	---	---	0
1159	piromidic acid	-0.177	4	-0.256	---	---	25
1160	fenbendazole	-0.172	4	-0.256	---	---	25
1161	bemegride	0	4	0.255	---	---	0
1162	geldanamycin	-0.153	15	-0.255	---	---	26
1163	rilmenidine	0.166	4	-0.255	---	---	0
1164	diclofenamide	0.156	4	0.254	---	---	25
1165	SB-202190	-0.145	5	-0.254	---	---	20
1166	amylocaine	0	5	-0.254	---	---	0
1167	hydroflumethiazide	0	5	0.253	---	---	0
1168	alpha-estradiol	-0.092	16	0.253	---	---	0
1169	methapyrilene	0	4	-0.253	---	---	0
1170	novobiocin	-0.145	9	-0.252	---	---	33
1171	tamoxifen	0.209	7	0.252	---	---	28
1172	3-acetylcoumarin	-0.115	5	0.252	---	---	0
1173	sulpiride	-0.126	5	-0.252	---	---	20
1174	trifluridine	-0.186	4	0.252	---	---	0
1175	cefazolin	-0.078	5	-0.252	---	---	20
1176	doxycycline	0.128	5	0.252	---	---	20
1177	moxisylyte	0	5	0.251	---	---	0
1178	niflumic acid	-0.144	4	-0.251	---	---	25
1179	orciprenaline	-0.187	4	0.25	---	---	0
1180	phentolamine	0	7	0.25	---	---	0
1181	L-methionine sulfoximine	0	4	0.249	---	---	0
1182	famotidine	-0.026	5	-0.249	---	---	20
1183	indapamide	0.121	6	-0.249	---	---	0
1184	azaperone	-0.225	4	-0.249	---	---	25
1185	pepstatin	0.185	4	0.248	---	---	25
1186	mebhydrolin	-0.019	4	-0.247	---	---	25
1187	rescinnamine	0	3	-0.247	---	---	0
1188	(-)-isoprenaline	0.086	4	0.247	---	---	25
1189	dienestrol	0	3	0.247	---	---	0
1190	fenbufen	0	6	0.246	---	---	0
1191	beclometasone	0	3	0.245	---	---	0
1192	pempidine	-0.11	5	0.245	---	---	0
1193	nocodazole	0	6	0.245	---	---	0
1194	vitexin	0	4	-0.244	---	---	0
1195	butacaine	0.221	4	0.244	---	---	25
1196	tretinoin	-0.103	22	0.243	---	---	0
1197	procyclidine	0	4	-0.243	---	---	0
1198	sulfamerazine	0	5	0.243	---	---	0
1199	convolamine	0	4	0.243	---	---	0
1200	alprenolol	0	4	-0.243	---	---	0
1201	indometacin	0	8	0.243	---	---	0
1202	hydroxyzine	0	5	-0.243	---	---	0
1203	nifurtimox	0	4	-0.242	---	---	0
1204	metoclopramide	0	6	-0.242	---	---	0
1205	sulfasalazine	0.121	5	0.241	---	---	20
1206	dihydroergotamine	0.041	5	0.24	---	---	20
1207	carbarsone	0	4	0.24	---	---	0
1208	citiolone	-0.095	6	0.24	---	---	0
1209	prochlorperazine	-0.024	16	0.24	---	---	12
1210	oxybuprocaine	-0.21	4	-0.24	---	---	25
1211	gabapentin	0.033	4	0.24	---	---	25
1212	SB-203580	0	5	0.239	---	---	0
1213	gelsemine	0.206	4	0.239	---	---	25
1214	tremorine	-0.15	4	-0.239	---	---	25
1215	tolbutamide	0.094	7	0.239	---	---	14
1216	mephenesin	-0.11	5	-0.239	---	---	20
1217	dexamethasone	-0.083	8	-0.238	---	---	12
1218	ciprofibrate	0.146	4	-0.238	---	---	0
1219	terguride	-0.087	8	-0.237	---	---	25
1220	adenosine phosphate	0	4	0.236	---	---	0
1221	chloramphenicol	-0.189	4	-0.236	---	---	25
1222	neostigmine bromide	0	4	0.236	---	---	0
1223	promazine	-0.101	6	0.235	---	---	0
1224	nalidixic acid	0	5	-0.235	---	---	0
1225	articaine	0	3	0.235	---	---	0
1226	letrozole	0	4	-0.235	---	---	0
1227	kanamycin	-0.163	4	-0.234	---	---	25
1228	trimethylcolchicinic acid	0	4	0.234	---	---	0
1229	carbamazepine	0	8	0.234	---	---	0
1230	semustine	0.196	4	0.232	---	---	25
1231	josamycin	0.003	5	-0.232	---	---	20
1232	tinidazole	0.033	6	0.231	---	---	16
1233	tolfenamic acid	-0.139	4	0.23	---	---	0
1234	aztreonam	-0.026	5	0.23	---	---	20
1235	fenofibrate	0	3	0.229	---	---	0
1236	guaifenesin	0.047	6	0.229	---	---	16
1237	carcinine	-0.187	4	0.229	---	---	0
1238	allantoin	0	5	0.229	---	---	0
1239	phenacetin	-0.195	4	-0.228	---	---	25
1240	suramin sodium	0.189	4	0.227	---	---	25
1241	cyproheptadine	-0.133	5	-0.226	---	---	20
1242	glimepiride	-0.128	4	-0.226	---	---	25
1243	benserazide	-0.143	5	0.226	---	---	0
1244	conessine	0	4	0.226	---	---	0
1245	pioglitazone	0.056	11	0.226	---	---	9
1246	piribedil	-0.159	4	-0.226	---	---	25
1247	citalopram	0.188	4	0.225	---	---	25
1248	tubocurarine chloride	-0.143	4	-0.225	---	---	25
1249	bupropion	-0.165	4	-0.225	---	---	25
1250	staurosporine	-0.15	4	0.224	---	---	0
1251	proxymetacaine	-0.191	4	-0.223	---	---	25
1252	zuclopenthixol	0	4	-0.222	---	---	0
1253	velnacrine	-0.158	4	0.221	---	---	0
1254	tiaprofenic acid	0	4	0.221	---	---	0
1255	methotrexate	0.099	8	0.221	---	---	12
1256	thalidomide	-0.078	7	0.22	---	---	0
1257	lobelanidine	-0.128	4	-0.219	---	---	25
1258	netilmicin	0	4	-0.219	---	---	0
1259	kaempferol	0.155	4	0.219	---	---	25
1260	methanthelinium bromide	0.176	4	-0.219	---	---	0
1261	piracetam	-0.153	4	0.218	---	---	0
1262	nisoxetine	-0.165	4	-0.218	---	---	25
1263	sulfamethoxazole	0.15	5	0.218	---	---	20
1264	amprolium	0	5	0.217	---	---	0
1265	mexiletine	0.101	6	0.214	---	---	16
1266	noscapine	0	4	0.213	---	---	0
1267	sulfachlorpyridazine	0.135	5	0.211	---	---	20
1268	chlorpropamide	0	6	0.211	---	---	0
1269	flucytosine	0	4	-0.205	---	---	0
1270	Trolox C	-0.13	4	-0.205	---	---	25
1271	aminocaproic acid	0	3	-0.204	---	---	0
1272	PHA-00851261E	0.073	8	0.203	---	---	12
1273	metamizole sodium	-0.145	6	0.201	---	---	0
1274	levocabastine	0	4	0.201	---	---	0
1275	paclitaxel	-0.132	6	0.2	---	---	0
1276	hexylcaine	0	4	-0.199	---	---	0
1277	atropine oxide	-0.114	5	-0.199	---	---	20
1278	benfotiamine	-0.183	5	-0.198	---	---	20
1279	trichostatin A	-0.087	182	-0.198	---	---	16
1280	troleandomycin	-0.169	4	-0.196	---	---	25
1281	glipizide	0	5	-0.194	---	---	0
1282	etofylline	-0.115	5	-0.194	---	---	20
1283	thioridazine	-0.02	20	0.193	---	---	10
1284	tiapride	0	5	0.193	---	---	0
1285	cotinine	-0.115	6	-0.192	---	---	16
1286	dicloxacillin	0	4	-0.192	---	---	0
1287	haloperidol	0.001	32	-0.191	---	---	3
1288	tomatidine	-0.127	4	0.187	---	---	0
1289	ticlopidine	-0.022	5	-0.186	---	---	20
1290	harmaline	-0.142	4	-0.183	---	---	25
1291	mefenamic acid	0	5	-0.178	---	---	0
1292	metformin	0.011	10	-0.173	---	---	10
1293	prilocaine	-0.014	6	0.172	---	---	16
1294	solasodine	-0.127	6	-0.169	---	---	16
1295	diazoxide	0.13	5	0.167	---	---	20
1296	enalapril	0	4	-0.164	---	---	0
1297	dexpanthenol	0	4	0.163	---	---	0
1298	bromopride	-0.102	6	0.157	---	---	0
1299	tanespimycin	-0.089	62	0.147	---	---	3
1300	LY-294002	-0.075	61	-0.132	---	---	16
1301	clozapine	0.075	17	-0.131	---	---	0
1302	fluphenazine	-0.072	18	-0.13	---	---	11
1303	rosiglitazone	0.033	14	-0.129	---	---	0
1304	sirolimus	-0.072	44	0.127	---	---	4
1305	monorden	0	22	0.125	---	---	0
1306	trifluoperazine	-0.053	16	-0.121	---	---	6
1307	nordihydroguaiaretic acid	-0.059	15	-0.113	---	---	6
1308	fulvestrant	0.022	40	0.097	---	---	10
1309	valproic acid	0.001	57	-0.075	---	---	8

## Sheet: by cmap name and cell line
rank	cmap name and cell line	mean	n	enrichment	p	specificity	percent non-null
1	ampyrone - MCF7	0.808	2	0.983	0.00054	0	100
2	cefotiam - MCF7	0.861	2	0.982	0.00062	0	100
3	lisuride - PC3	0.811	2	0.976	0.00087	0	100
4	gibberellic acid - MCF7	0.82	2	0.975	0.00101	0	100
5	securinine - MCF7	-0.771	2	-0.973	0.00151	0.0067	100
6	cefapirin - MCF7	0.774	2	0.962	0.00256	0	100
7	etodolac - MCF7	-0.734	2	-0.964	0.00294	0	100
8	corticosterone - MCF7	-0.776	2	-0.963	0.00304	0	100
9	benzydamine - MCF7	-0.726	2	-0.96	0.00348	0.0136	100
10	aminophylline - MCF7	-0.779	2	-0.957	0.00396	0	100
11	nifuroxazide - MCF7	-0.691	2	-0.953	0.00479	0.0071	100
12	resveratrol - PC3	-0.726	2	-0.951	0.00525	0	100
13	capsaicin - MCF7	-0.696	2	-0.95	0.00547	0	100
14	tolnaftate - PC3	0.676	2	0.944	0.00587	0.0121	100
15	disulfiram - PC3	-0.739	2	-0.946	0.00644	0.037	100
16	calcium folinate - PC3	0.746	2	0.939	0.0071	0.0247	100
17	amodiaquine - MCF7	-0.692	2	-0.942	0.00728	0.0067	100
18	thioproperazine - MCF7	-0.735	2	-0.94	0.00757	0.0066	100
19	chloroquine - MCF7	-0.683	2	-0.928	0.01076	0.0062	100
20	levcycloserine - MCF7	-0.695	2	-0.928	0.01093	0.0422	100
21	chlorphenamine - MCF7	-0.691	2	-0.925	0.01171	0.0059	100
22	withaferin A - PC3	-0.685	2	-0.918	0.01368	0.0833	100
23	ranitidine - MCF7	-0.629	2	-0.914	0.01489	0.0131	100
24	fludroxycortide - MCF7	-0.616	2	-0.913	0.01515	0.0185	100
25	clindamycin - PC3	-0.728	2	-0.908	0.01678	0.027	100
26	doxylamine - PC3	-0.645	2	-0.907	0.01718	0.03	100
27	chlorambucil - MCF7	-0.659	2	-0.907	0.0173	0.0071	100
28	naphazoline - PC3	-0.586	2	-0.905	0.01819	0.0104	100
29	PF-01378883-00 - MCF7	-0.615	2	-0.902	0.01893	0.0336	100
30	vorinostat - MCF7	-0.48	7	-0.537	0.01952	0.534	57
31	dydrogesterone - MCF7	0.362	2	0.874	0.03201	0.0203	50
32	flavoxate - MCF7	0.35	2	0.872	0.03316	0.0068	50
33	alprostadil - PC3	0.588	3	0.733	0.03754	0.1414	66
34	thioridazine - HL60	-0.443	4	-0.645	0.03774	0.1858	75
35	betazole - MCF7	0.323	2	0.861	0.03927	0.0441	50
36	wortmannin - HL60	-0.397	4	-0.642	0.03945	0.0892	75
37	carbinoxamine - MCF7	0.411	2	0.86	0.03972	0	50
38	CP-863187 - PC3	0.403	2	0.855	0.04251	0.0803	50
39	pirenperone - MCF7	0.427	3	0.712	0.04649	0.0606	66
40	nalbuphine - PC3	-0.289	2	-0.842	0.05026	0.118	50
41	paroxetine - MCF7	-0.34	2	-0.83	0.0573	0.0125	50
42	carmustine - MCF7	-0.34	2	-0.829	0.05762	0.1027	50
43	PNU-0230031 - MCF7	-0.365	4	-0.609	0.05994	0.0546	50
44	prednisone - PC3	-0.332	2	-0.824	0.06133	0.0675	50
45	PNU-0293363 - PC3	0.385	2	0.824	0.06261	0.0405	50
46	dipivefrine - MCF7	0.438	2	0.823	0.06328	0.0206	50
47	homatropine - MCF7	-0.335	2	-0.816	0.06702	0.04	50
48	CP-944629 - MCF7	0.44	2	0.812	0.07215	0.0473	50
49	fluphenazine - HL60	-0.322	4	-0.593	0.07299	0.1667	50
50	aminophenazone - PC3	0.376	2	0.809	0.07376	0.0321	50
51	ciclosporin - MCF7	-0.372	4	-0.591	0.07514	0.1511	50
52	5707885 - PC3	-0.254	2	-0.804	0.07549	0.1613	50
53	ursolic acid - MCF7	-0.329	2	-0.803	0.07627	0.1488	50
54	trimethoprim - PC3	-0.266	2	-0.803	0.07636	0.1321	50
55	merbromin - MCF7	-0.283	2	-0.796	0.08169	0.1694	50
56	harmalol - MCF7	-0.36	2	-0.794	0.0832	0.0629	50
57	azlocillin - MCF7	0.378	2	0.793	0.08639	0.0203	50
58	idoxuridine - PC3	-0.36	2	-0.789	0.08742	0.0867	50
59	triamterene - PC3	-0.326	2	-0.788	0.08748	0.1015	50
60	pirinixic acid - MCF7	0.316	2	0.791	0.08796	0.0313	50
61	epitiostanol - MCF7	-0.352	2	-0.786	0.08933	0.2115	50
62	coralyne - MCF7	-0.392	2	-0.783	0.09241	0.0315	50
63	triflupromazine - MCF7	0.457	2	0.782	0.09587	0.1188	50
64	ikarugamycin - MCF7	0.565	3	0.639	0.09653	0.3	66
65	lithocholic acid - PC3	-0.259	2	-0.777	0.09831	0.1159	50
66	propoxycaine - MCF7	0.346	2	0.776	0.10058	0.0556	50
67	ethambutol - PC3	-0.251	2	-0.771	0.10378	0.0852	50
68	cyclic adenosine monophosphate - MCF7	-0.355	2	-0.767	0.10656	0.15	50
69	erythromycin - MCF7	-0.37	2	-0.764	0.10969	0.0611	50
70	rifampicin - MCF7	-0.316	2	-0.763	0.10979	0.1177	50
71	sisomicin - MCF7	0.361	2	0.765	0.11175	0.0511	50
72	Chicago Sky Blue 6B - MCF7	-0.396	2	-0.76	0.11287	0.1329	50
73	sirolimus - PC3	-0.257	8	-0.402	0.11287	0.5352	50
74	sulfamethoxazole - PC3	0.376	2	0.763	0.11336	0.0294	50
75	raloxifene - HL60	-0.197	2	-0.758	0.11509	0.1118	50
76	hydralazine - PC3	0.287	2	0.761	0.11529	0.1259	50
77	0198306-0000 - PC3	0.363	2	0.757	0.11891	0.048	50
78	Prestwick-1080 - MCF7	-0.412	2	-0.753	0.12088	0.1319	50
79	pregnenolone - MCF7	-0.449	2	-0.752	0.12146	0.1729	50
80	naftifine - MCF7	-0.387	2	-0.751	0.12273	0.1497	50
81	lymecycline - MCF7	0.343	2	0.752	0.12307	0.1181	50
82	ticlopidine - MCF7	-0.345	2	-0.75	0.1235	0.1371	50
83	chlormezanone - MCF7	-0.332	2	-0.75	0.12408	0.0733	50
84	cephaeline - MCF7	0.436	3	0.611	0.12757	0.6084	66
85	etifenin - MCF7	0.277	2	0.745	0.12935	0.068	50
86	tolazoline - MCF7	-0.299	2	-0.744	0.13001	0.106	50
87	novobiocin - PC3	-0.271	2	-0.743	0.1309	0.0862	50
88	isoniazid - MCF7	-0.419	2	-0.742	0.1314	0.0855	50
89	pirlindole - MCF7	-0.29	2	-0.74	0.1343	0.1046	50
90	homosalate - MCF7	-0.316	2	-0.738	0.13569	0.1333	50
91	epivincamine - MCF7	0.404	2	0.738	0.13611	0.0625	50
92	colforsin - PC3	0.453	2	0.735	0.14009	0.324	50
93	16-phenyltetranorprostaglandin E2 - PC3	0.306	2	0.735	0.14016	0.0838	50
94	nifenazone - MCF7	0.287	2	0.732	0.14283	0.0629	50
95	thiamazole - PC3	-0.325	2	-0.732	0.14289	0.0654	50
96	praziquantel - MCF7	-0.384	2	-0.731	0.14372	0.121	50
97	cobalt chloride - MCF7	0.4	3	0.599	0.14428	0.1027	66
98	lomustine - MCF7	-0.387	2	-0.728	0.14688	0.2727	50
99	AR-A014418 - PC3	-0.378	2	-0.726	0.14855	0.1834	50
100	piribedil - MCF7	-0.319	2	-0.726	0.14931	0.1326	50
101	estradiol - ssMCF7	-0.304	2	-0.725	0.15007	0.2119	50
102	valinomycin - PC3	-0.261	2	-0.725	0.1504	0.1628	50
103	suramin sodium - MCF7	0.378	2	0.72	0.15623	0.1591	50
104	verapamil - PC3	0.366	2	0.714	0.16355	0.0909	50
105	metergoline - MCF7	0.295	2	0.708	0.1705	0.224	50
106	sulfadimidine - MCF7	-0.444	3	-0.58	0.17054	0.1667	66
107	probenecid - MCF7	0.379	2	0.708	0.1709	0.0955	50
108	spiradoline - MCF7	-0.313	2	-0.706	0.17257	0.2292	50
109	pergolide - MCF7	-0.379	2	-0.705	0.17349	0.2147	50
110	gemfibrozil - MCF7	-0.366	2	-0.702	0.17802	0.1595	50
111	tubocurarine chloride - MCF7	-0.285	2	-0.701	0.17917	0.1205	50
112	clindamycin - MCF7	-0.385	2	-0.7	0.17989	0.2026	50
113	perphenazine - PC3	0.328	2	0.699	0.18086	0.3775	50
114	propofol - MCF7	0.317	2	0.698	0.18192	0.2567	50
115	niflumic acid - MCF7	-0.287	2	-0.694	0.18657	0.1951	50
116	ivermectin - PC3	0.332	2	0.694	0.18722	0.2833	50
117	proxymetacaine - MCF7	-0.381	2	-0.693	0.18844	0.1104	50
118	primidone - MCF7	0.369	2	0.69	0.19138	0.1242	50
119	5182598 - MCF7	-0.418	2	-0.688	0.19369	0.4465	50
120	mafenide - MCF7	-0.311	2	-0.687	0.19526	0.2711	50
121	nomifensine - PC3	0.434	2	0.687	0.19559	0.1931	50
122	diethylstilbestrol - PC3	-0.24	2	-0.685	0.19812	0.125	50
123	aceclofenac - MCF7	-0.338	2	-0.683	0.20124	0.2439	50
124	estropipate - MCF7	-0.257	2	-0.678	0.20711	0.2254	50
125	griseofulvin - MCF7	-0.474	2	-0.678	0.2073	0.1943	50
126	butacaine - MCF7	0.442	2	0.673	0.2141	0.1389	50
127	SC-19220 - MCF7	0.385	2	0.669	0.21935	0.2065	50
128	7-aminocephalosporanic acid - MCF7	-0.382	2	-0.668	0.22035	0.1875	50
129	eticlopride - MCF7	-0.316	2	-0.667	0.22214	0.2562	50
130	diprophylline - PC3	-0.34	2	-0.665	0.22506	0.2102	50
131	meprylcaine - MCF7	0.372	2	0.663	0.22679	0.1324	50
132	wortmannin - PC3	-0.327	2	-0.663	0.22764	0.3562	50
133	azacyclonol - MCF7	-0.297	2	-0.66	0.23253	0.1579	50
134	minaprine - MCF7	-0.397	2	-0.656	0.23774	0.2584	50
135	pindolol - PC3	-0.36	2	-0.656	0.23794	0.129	50
136	oxybenzone - MCF7	-0.403	2	-0.654	0.23921	0.3129	50
137	mebhydrolin - MCF7	0.416	2	0.651	0.24456	0.3013	50
138	zoxazolamine - MCF7	-0.371	2	-0.649	0.24635	0.2754	50
139	hexetidine - MCF7	-0.433	2	-0.646	0.25206	0.1667	50
140	diprophylline - MCF7	-0.262	2	-0.645	0.25349	0.1695	50
141	cinnarizine - MCF7	0.396	2	0.637	0.26265	0.1161	50
142	cyclobenzaprine - MCF7	-0.462	2	-0.633	0.2712	0.1742	50
143	quercetin - MCF7	-0.384	4	-0.457	0.27353	0.1936	50
144	altizide - MCF7	-0.357	2	-0.631	0.27421	0.2041	50
145	fenspiride - MCF7	0.353	2	0.628	0.27767	0.1298	50
146	5230742 - MCF7	0.451	2	0.627	0.27842	0.2171	50
147	oxolamine - MCF7	-0.313	2	-0.627	0.28013	0.2353	50
148	fosfosal - MCF7	-0.333	2	-0.626	0.28166	0.2899	50
149	dicycloverine - PC3	-0.416	2	-0.618	0.29347	0.2067	50
150	hemicholinium - MCF7	0.345	2	0.616	0.29538	0.3448	50
151	dihydroergotamine - PC3	0.413	2	0.615	0.29705	0.1739	50
152	myosmine - PC3	-0.3	2	-0.615	0.29928	0.289	50
153	famotidine - MCF7	-0.389	2	-0.61	0.30635	0.2143	50
154	ioxaglic acid - MCF7	0.449	2	0.604	0.31496	0.3624	50
155	mafenide - PC3	-0.386	2	-0.603	0.31791	0.1744	50
156	flupentixol - MCF7	0.347	2	0.601	0.31963	0.5077	50
157	sulfaquinoxaline - MCF7	-0.314	2	-0.601	0.32192	0.2778	50
158	dihydroergotamine - MCF7	-0.309	2	-0.597	0.32743	0.2432	50
159	pheniramine - PC3	-0.36	2	-0.592	0.33443	0.3247	50
160	oxetacaine - PC3	-0.333	2	-0.592	0.33596	0.3243	50
161	bendroflumethiazide - PC3	-0.401	2	-0.591	0.33695	0.2975	50
162	flutamide - MCF7	-0.303	2	-0.59	0.33775	0.3674	50
163	metrifonate - MCF7	0.44	2	0.589	0.3386	0.2632	50
164	syrosingopine - MCF7	0.444	2	0.585	0.3453	0.66	50
165	erythromycin - PC3	-0.288	2	-0.583	0.34966	0.3591	50
166	chlorcyclizine - PC3	-0.375	2	-0.583	0.35053	0.3987	50
167	benzamil - PC3	0.363	2	0.578	0.35689	0.4151	50
168	naltrexone - PC3	-0.395	2	-0.578	0.35922	0.4094	50
169	phenacetin - MCF7	-0.39	2	-0.577	0.3594	0.3457	50
170	AH-23848 - MCF7	-0.428	2	-0.571	0.37045	0.3468	50
171	Prestwick-675 - PC3	0.338	2	0.57	0.37063	0.2927	50
172	nalbuphine - MCF7	-0.41	2	-0.571	0.37071	0.5029	50
173	josamycin - PC3	0.267	2	0.569	0.3728	0.4528	50
174	aztreonam - PC3	-0.381	2	-0.568	0.37493	0.4304	50
175	alimemazine - MCF7	-0.447	2	-0.566	0.37908	0.3681	50
176	tolmetin - MCF7	0.367	2	0.563	0.38202	0.1987	50
177	bupropion - MCF7	-0.329	2	-0.563	0.3833	0.3581	50
178	piperine - MCF7	-0.355	2	-0.563	0.38399	0.2733	50
179	troleandomycin - PC3	-0.337	2	-0.559	0.38976	0.4356	50
180	etidronic acid - MCF7	-0.405	2	-0.559	0.39008	0.4371	50
181	chloropyramine - MCF7	-0.325	2	-0.558	0.39177	0.4783	50
182	ornidazole - MCF7	-0.306	2	-0.556	0.39616	0.4134	50
183	alcuronium chloride - MCF7	-0.345	2	-0.554	0.39831	0.4463	50
184	fluvastatin - MCF7	0.481	2	0.553	0.39864	0.3704	50
185	Prestwick-920 - MCF7	-0.35	2	-0.554	0.3991	0.3624	50
186	ofloxacin - MCF7	-0.35	2	-0.553	0.3995	0.3691	50
187	thioproperazine - PC3	0.407	2	0.552	0.40089	0.463	50
188	picotamide - MCF7	0.333	2	0.551	0.40167	0.3901	50
189	bergenin - MCF7	0.497	2	0.551	0.40214	0.3152	50
190	proxyphylline - MCF7	-0.434	2	-0.545	0.41393	0.5421	50
191	pimozide - MCF7	-0.328	2	-0.545	0.41483	0.578	50
192	sulfapyridine - MCF7	0.343	2	0.537	0.42795	0.3949	50
193	doxylamine - MCF7	-0.376	2	-0.537	0.42867	0.5029	50
194	liothyronine - MCF7	-0.406	2	-0.535	0.43226	0.5652	50
195	mianserin - PC3	-0.411	2	-0.533	0.43515	0.3419	50
196	proscillaridin - MCF7	-0.322	2	-0.532	0.43715	0.6163	50
197	STOCK1N-35215 - PC3	0.227	2	0.532	0.43731	0.526	50
198	rilmenidine - MCF7	0.332	2	0.53	0.44065	0.3357	50
199	fluorocurarine - MCF7	-0.392	2	-0.53	0.44105	0.4606	50
200	erastin - MCF7	-0.423	2	-0.529	0.44332	0.5101	50
201	nadide - MCF7	-0.274	2	-0.528	0.44513	0.5053	50
202	imidurea - MCF7	-0.316	2	-0.527	0.44712	0.4749	50
203	trimethoprim - MCF7	-0.294	2	-0.524	0.45139	0.4815	50
204	tribenoside - MCF7	0.337	2	0.52	0.45912	0.4731	50
205	molindone - MCF7	-0.298	2	-0.519	0.46191	0.5444	50
206	cicloheximide - MCF7	0.439	2	0.517	0.46543	0.6022	50
207	azaperone - MCF7	-0.451	2	-0.516	0.46837	0.5135	50
208	salbutamol - MCF7	-0.353	2	-0.512	0.47479	0.3333	50
209	ciprofloxacin - MCF7	0.416	2	0.511	0.47602	0.3623	50
210	nafcillin - MCF7	-0.349	2	-0.51	0.47904	0.4775	50
211	atropine oxide - MCF7	-0.285	2	-0.51	0.48	0.4589	50
212	iocetamic acid - MCF7	0.342	2	0.507	0.48372	0.36	50
213	piromidic acid - MCF7	-0.355	2	-0.506	0.48722	0.7472	50
214	oxymetazoline - PC3	-0.405	2	-0.502	0.4941	0.6724	50
215	sulfaphenazole - MCF7	0.5	2	0.5	0.49837	0.5862	50
216	procaine - PC3	-0.475	2	-0.499	0.50147	0.7451	50
217	methocarbamol - MCF7	0.187	2	0.499	0.50336	0.4264	50
218	lisinopril - MCF7	-0.465	2	-0.498	0.50555	0.5765	50
219	0297417-0002B - MCF7	-0.464	2	-0.498	0.5061	0.7704	50
220	indoprofen - MCF7	0.473	2	0.498	0.50744	0.7644	50
221	monensin - PC3	0.466	2	0.498	0.50877	0.7989	50
222	lynestrenol - PC3	0.115	2	0.497	0.51036	0.6049	50
223	lansoprazole - MCF7	0.459	2	0.497	0.51185	0.7	50
224	diltiazem - MCF7	-0.449	2	-0.496	0.51334	0.6509	50
225	flunarizine - MCF7	-0.446	2	-0.496	0.51435	0.6939	50
226	clemastine - MCF7	0.452	2	0.496	0.51497	0.73	50
227	hesperetin - MCF7	-0.443	2	-0.495	0.51698	0.7052	50
228	gliquidone - MCF7	0.076	2	0.495	0.51803	0.3103	50
229	diphenhydramine - MCF7	0.447	2	0.495	0.51877	0.7037	50
230	pizotifen - MCF7	-0.333	2	-0.495	0.51907	0.3223	50
231	metanephrine - PC3	-0.315	2	-0.495	0.5203	0.5706	50
232	nicardipine - MCF7	0.12	2	0.494	0.52265	0.6178	50
233	levobunolol - MCF7	0.441	2	0.494	0.5239	0.6855	50
234	meglumine - MCF7	0.441	2	0.493	0.52507	0.7205	50
235	(-)-MK-801 - MCF7	-0.432	2	-0.492	0.52881	0.5941	50
236	PF-00875133-00 - MCF7	0.292	2	0.492	0.52994	0.4968	50
237	aconitine - MCF7	0.437	2	0.492	0.52994	0.344	50
238	tiabendazole - MCF7	-0.43	2	-0.492	0.53002	0.7537	50
239	moracizine - MCF7	0.434	2	0.491	0.53161	0.6048	50
240	sulfamonomethoxine - MCF7	0.433	2	0.491	0.53296	0.7597	50
241	homosalate - PC3	-0.426	2	-0.491	0.53438	0.6842	50
242	esculetin - MCF7	-0.321	2	-0.49	0.5364	0.5705	50
243	SR-95639A - MCF7	-0.029	2	-0.49	0.53764	0.4405	50
244	oxybuprocaine - MCF7	-0.419	2	-0.49	0.53893	0.6667	50
245	gabapentin - MCF7	0.424	2	0.49	0.53927	0.4578	50
246	folic acid - MCF7	0.424	2	0.489	0.5405	0.7006	50
247	Prestwick-967 - MCF7	0.422	2	0.489	0.54096	0.6753	50
248	apramycin - MCF7	-0.418	2	-0.489	0.54115	0.6145	50
249	thiamphenicol - MCF7	0.416	2	0.488	0.5434	0.7143	50
250	spironolactone - PC3	0.037	2	0.488	0.54451	0.5783	50
251	amantadine - MCF7	0.414	2	0.488	0.54577	0.6364	50
252	amoxicillin - MCF7	-0.412	2	-0.488	0.5477	0.6818	50
253	cyproheptadine - PC3	-0.332	2	-0.487	0.54897	0.4894	50
254	esculin - MCF7	0.334	2	0.487	0.55002	0.3525	50
255	butirosin - MCF7	0.411	2	0.486	0.55119	0.5917	50
256	hecogenin - MCF7	-0.411	2	-0.486	0.55155	0.67	50
257	benzocaine - MCF7	0.405	2	0.485	0.55479	0.7607	50
258	dehydrocholic acid - PC3	0.404	2	0.485	0.55593	0.6115	50
259	15(S)-15-methylprostaglandin E2 - PC3	0.403	2	0.485	0.55674	0.8	50
260	bufexamac - MCF7	-0.406	2	-0.485	0.55738	0.7099	50
261	dinoprostone - PC3	0.402	2	0.484	0.55853	0.7933	50
262	gentamicin - PC3	0.4	2	0.484	0.56076	0.7853	50
263	oleandomycin - PC3	0.398	2	0.484	0.56141	0.4692	50
264	clofibrate - MCF7	0.277	2	0.484	0.56213	0.6	50
265	pentoxifylline - MCF7	0.398	2	0.484	0.56213	0.7329	50
266	erastin - PC3	0.397	2	0.483	0.56396	0.736	50
267	nortriptyline - MCF7	-0.403	2	-0.483	0.56448	0.5135	50
268	CP-319743 - PC3	0.396	2	0.483	0.56463	0.7653	50
269	BCB000040 - PC3	0.395	2	0.482	0.56694	0.5432	50
270	benfluorex - MCF7	-0.073	2	-0.482	0.56813	0.6857	50
271	semustine - PC3	0.393	2	0.482	0.56875	0.7177	50
272	5155877 - PC3	0.096	2	0.481	0.57058	0.7101	50
273	amiloride - MCF7	-0.397	2	-0.481	0.57253	0.802	50
274	econazole - MCF7	0.388	2	0.48	0.5734	0.8534	50
275	tocainide - MCF7	0.387	2	0.48	0.57456	0.6604	50
276	paclitaxel - PC3	-0.395	2	-0.48	0.57539	0.5426	50
277	nifenazone - PC3	0.385	2	0.479	0.5779	0.732	50
278	mecamylamine - MCF7	-0.391	2	-0.479	0.57883	0.6861	50
279	piroxicam - MCF7	-0.391	2	-0.479	0.57988	0.608	50
280	podophyllotoxin - MCF7	0.381	2	0.478	0.58177	0.8901	50
281	scriptaid - PC3	-0.39	2	-0.478	0.58227	0.6383	50
282	dantrolene - PC3	0.38	2	0.478	0.58251	0.7651	50
283	pyrithyldione - MCF7	0.38	2	0.478	0.5831	0.8	50
284	glycopyrronium bromide - PC3	-0.388	2	-0.477	0.58485	0.6883	50
285	etanidazole - MCF7	-0.387	2	-0.477	0.58732	0.6298	50
286	midodrine - MCF7	0.377	2	0.476	0.58861	0.5868	50
287	dilazep - MCF7	0.323	2	0.476	0.58986	0.4643	50
288	meptazinol - MCF7	-0.385	2	-0.476	0.59157	0.6628	50
289	citalopram - PC3	0.376	2	0.475	0.59261	0.6923	50
290	hydrochlorothiazide - PC3	-0.309	2	-0.475	0.59277	0.6343	50
291	isocarboxazid - PC3	0.376	2	0.475	0.59305	0.6832	50
292	dehydrocholic acid - MCF7	-0.384	2	-0.475	0.59332	0.7692	50
293	mephenytoin - MCF7	-0.004	2	0.475	0.59356	0.4961	50
294	benzethonium chloride - MCF7	-0.384	2	-0.475	0.59432	0.7143	50
295	spectinomycin - MCF7	-0.384	2	-0.475	0.59497	0.6607	50
296	MG-262 - PC3	-0.34	2	-0.474	0.59555	0.8197	50
297	carisoprodol - MCF7	-0.384	2	-0.474	0.59627	0.4756	50
298	C-75 - MCF7	-0.383	2	-0.474	0.59744	0.7248	50
299	finasteride - PC3	0.371	2	0.474	0.59883	0.6122	50
300	CAY-10397 - PC3	0.371	2	0.473	0.59943	0.4783	50
301	guanabenz - PC3	0.369	2	0.473	0.60205	0.8218	50
302	sulfadiazine - MCF7	0.369	2	0.473	0.60267	0.4063	50
303	lovastatin - MCF7	0.368	2	0.472	0.60324	0.8245	50
304	thiamine - MCF7	0.368	2	0.472	0.60422	0.6769	50
305	nitrofurantoin - PC3	-0.319	2	-0.472	0.60521	0.6765	50
306	astemizole - MCF7	0.367	2	0.472	0.60585	0.9019	50
307	antazoline - MCF7	-0.004	2	0.471	0.60629	0.6813	50
308	pentetrazol - MCF7	-0.061	2	-0.471	0.60776	0.5424	50
309	etamivan - MCF7	-0.377	2	-0.471	0.60841	0.6632	50
310	STOCK1N-35874 - PC3	0.008	2	0.471	0.60939	0.677	50
311	sulfaguanidine - MCF7	-0.375	2	-0.47	0.61235	0.6782	50
312	AH-6809 - PC3	0.363	2	0.469	0.61382	0.5865	50
313	orciprenaline - MCF7	-0.373	2	-0.469	0.61404	0.5333	50
314	vorinostat - PC3	-0.224	2	-0.469	0.61404	0.7	50
315	hydrocortisone - MCF7	-0.373	2	-0.469	0.6171	0.6647	50
316	trifluridine - MCF7	-0.373	2	-0.468	0.61814	0.6406	50
317	scopolamine - MCF7	-0.372	2	-0.468	0.61923	0.6163	50
318	clidinium bromide - MCF7	0.357	2	0.468	0.61987	0.7673	50
319	sulfadimethoxine - PC3	0.356	2	0.467	0.62146	0.7674	50
320	16-phenyltetranorprostaglandin E2 - MCF7	0.356	2	0.467	0.62249	0.5887	50
321	stachydrine - MCF7	0.354	2	0.467	0.62418	0.7654	50
322	methanthelinium bromide - MCF7	0.353	2	0.466	0.6271	0.5547	50
323	ramifenazone - MCF7	-0.367	2	-0.466	0.62826	0.5409	50
324	tetracycline - MCF7	0.352	2	0.465	0.62885	0.7844	50
325	metformin - PC3	0.352	2	0.465	0.62935	0.8095	50
326	PHA-00767505E - PC3	0.352	2	0.465	0.62987	0.8286	50
327	leflunomide - MCF7	0.35	2	0.464	0.63195	0.7563	50
328	aciclovir - PC3	0.35	2	0.464	0.63402	0.8218	50
329	pipenzolate bromide - MCF7	-0.364	2	-0.464	0.6342	0.6564	50
330	terguride - PC3	-0.003	2	0.463	0.63504	0.704	50
331	dextromethorphan - MCF7	-0.363	2	-0.464	0.63537	0.5625	50
332	fludrocortisone - PC3	0.346	2	0.463	0.63762	0.6733	50
333	STOCK1N-28457 - MCF7	-0.343	2	-0.462	0.64134	0.8162	50
334	etoposide - MCF7	0.344	2	0.461	0.64199	0.8385	50
335	cimetidine - PC3	-0.254	2	-0.462	0.64241	0.7099	50
336	cefamandole - PC3	0.344	2	0.461	0.64251	0.8066	50
337	copper sulfate - MCF7	0.1	2	0.461	0.64335	0.7158	50
338	Prestwick-664 - PC3	-0.359	2	-0.461	0.64398	0.7545	50
339	tracazolate - MCF7	-0.358	2	-0.461	0.64571	0.6774	50
340	pindolol - MCF7	0.342	2	0.46	0.64722	0.7719	50
341	W-13 - MCF7	0.342	2	0.459	0.64812	0.7546	50
342	isradipine - MCF7	0.342	2	0.459	0.64861	0.676	50
343	oxolinic acid - PC3	0.341	2	0.459	0.64907	0.6667	50
344	levodopa - PC3	-0.356	2	-0.459	0.6507	0.7778	50
345	isoetarine - MCF7	-0.356	2	-0.459	0.6513	0.7169	50
346	colforsin - MCF7	-0.355	2	-0.458	0.65351	0.6557	50
347	orphenadrine - PC3	0.028	2	0.457	0.65514	0.8187	50
348	ciclopirox - MCF7	0.329	2	0.457	0.65547	0.8683	50
349	etiocholanolone - PC3	0.33	2	0.455	0.66134	0.8494	50
350	talampicillin - MCF7	-0.351	2	-0.456	0.66158	0.7225	50
351	decamethonium bromide - MCF7	0.33	2	0.455	0.66186	0.8177	50
352	spironolactone - MCF7	-0.318	2	-0.454	0.66726	0.8171	50
353	chlorhexidine - MCF7	0.327	2	0.453	0.66768	0.75	50
354	diazoxide - MCF7	0.325	2	0.453	0.66961	0.8282	50
355	pheneticillin - MCF7	0.325	2	0.453	0.67021	0.6788	50
356	deptropine - MCF7	-0.346	2	-0.453	0.67126	0.7519	50
357	mefloquine - MCF7	-0.345	2	-0.452	0.67269	0.6936	50
358	quinethazone - PC3	-0.344	2	-0.451	0.67691	0.8122	50
359	moroxydine - PC3	0.32	2	0.451	0.6772	0.6129	50
360	harman - MCF7	-0.343	2	-0.451	0.67734	0.8122	50
361	vincamine - PC3	0.32	2	0.45	0.6777	0.7329	50
362	ciprofloxacin - PC3	0.32	2	0.45	0.67891	0.7361	50
363	iproniazid - PC3	0.319	2	0.45	0.67933	0.8977	50
364	ethotoin - PC3	-0.343	2	-0.45	0.68005	0.8023	50
365	etofylline - MCF7	-0.288	2	-0.45	0.68054	0.6331	50
366	nimodipine - MCF7	0.318	2	0.449	0.68146	0.6688	50
367	methylprednisolone - MCF7	-0.342	2	-0.45	0.68215	0.7651	50
368	torasemide - MCF7	-0.342	2	-0.449	0.68257	0.7965	50
369	niridazole - MCF7	-0.342	2	-0.449	0.68337	0.6605	50
370	metyrapone - MCF7	-0.341	2	-0.449	0.68448	0.6739	50
371	aztreonam - MCF7	0.315	2	0.447	0.68786	0.6577	50
372	miconazole - PC3	-0.34	2	-0.448	0.68796	0.709	50
373	ketorolac - MCF7	0.008	2	0.447	0.68947	0.7338	50
374	guanadrel - PC3	0.313	2	0.446	0.69062	0.6871	50
375	sulfathiazole - MCF7	-0.337	2	-0.447	0.69082	0.5679	50
376	chlortetracycline - PC3	-0.336	2	-0.446	0.69313	0.7853	50
377	proglumide - PC3	-0.068	2	-0.446	0.69361	0.7487	50
378	cefalotin - MCF7	-0.336	2	-0.446	0.69408	0.8079	50
379	acebutolol - PC3	0.308	2	0.445	0.69675	0.6415	50
380	dobutamine - MCF7	0.303	2	0.444	0.69923	0.7431	50
381	CP-863187 - MCF7	0.303	2	0.444	0.69991	0.8217	50
382	dequalinium chloride - MCF7	-0.333	2	-0.444	0.70029	0.7786	50
383	trimethobenzamide - PC3	0.301	2	0.442	0.70313	0.8063	50
384	Prestwick-984 - MCF7	-0.305	2	-0.442	0.7051	0.6897	50
385	roxarsone - MCF7	-0.329	2	-0.441	0.70842	0.7546	50
386	sulfadimidine - PC3	0.293	2	0.44	0.70955	0.8188	50
387	amiprilose - MCF7	0.293	2	0.44	0.71152	0.6412	50
388	antimycin A - MCF7	-0.325	2	-0.438	0.71738	0.7228	50
389	chlorambucil - PC3	-0.324	2	-0.437	0.71963	0.7622	50
390	pirinixic acid - PC3	0.28	2	0.436	0.72178	0.7397	50
391	geldanamycin - PC3	-0.048	2	-0.436	0.72267	0.8444	50
392	paromomycin - MCF7	-0.321	2	-0.435	0.72432	0.8299	50
393	MK-886 - MCF7	0.006	2	0.434	0.72742	0.7578	50
394	arachidonyltrifluoromethane - MCF7	0.27	2	0.434	0.72898	0.8616	50
395	meclofenamic acid - MCF7	0.27	2	0.434	0.72939	0.7936	50
396	cefsulodin - MCF7	-0.318	2	-0.433	0.72995	0.8514	50
397	Prestwick-674 - PC3	-0.318	2	-0.433	0.73053	0.7117	50
398	rotenone - PC3	0.262	2	0.432	0.73468	0.8129	50
399	Prestwick-665 - MCF7	-0.316	2	-0.431	0.73589	0.7	50
400	helveticoside - PC3	0.26	2	0.431	0.73673	0.9447	50
401	fendiline - MCF7	0.257	2	0.431	0.73772	0.9252	50
402	quinethazone - MCF7	-0.312	2	-0.429	0.74234	0.8212	50
403	sulpiride - PC3	-0.314	2	-0.429	0.74234	0.8508	50
404	metrizamide - MCF7	0.236	2	0.429	0.74337	0.8375	50
405	metronidazole - PC3	0.233	2	0.428	0.74468	0.8766	50
406	proguanil - MCF7	-0.312	2	-0.428	0.74649	0.7483	50
407	imipramine - MCF7	-0.311	2	-0.427	0.74874	0.7554	50
408	ketoconazole - MCF7	-0.31	2	-0.426	0.75084	0.6704	50
409	alvespimycin - PC3	-0.31	2	-0.425	0.75289	0.6954	50
410	griseofulvin - PC3	-0.308	2	-0.424	0.75804	0.6994	50
411	zomepirac - MCF7	-0.304	2	-0.421	0.76532	0.743	50
412	promazine - PC3	-0.303	2	-0.421	0.76713	0.7069	50
413	lomefloxacin - PC3	-0.303	2	-0.42	0.76764	0.9171	50
414	chlorphenesin - MCF7	-0.303	2	-0.42	0.76892	0.8122	50
415	prenylamine - MCF7	-0.298	2	-0.417	0.77631	0.8396	50
416	dirithromycin - MCF7	-0.295	2	-0.415	0.78256	0.7866	50
417	flucloxacillin - MCF7	-0.289	2	-0.412	0.78834	0.7929	50
418	diflorasone - MCF7	-0.286	2	-0.41	0.79454	0.8808	50
419	sodium phenylbutyrate - HL60	-0.283	2	-0.408	0.79932	0.8827	50
420	altretamine - MCF7	-0.281	2	-0.407	0.80228	0.7796	50
421	santonin - MCF7	-0.279	2	-0.406	0.8052	0.7744	50
422	hesperetin - PC3	-0.277	2	-0.405	0.80866	0.9211	50
423	apomorphine - PC3	-0.269	2	-0.403	0.81309	0.7928	50
424	ioversol - MCF7	-0.263	2	-0.4	0.81892	0.7892	50
425	SC-58125 - MCF7	-0.261	2	-0.399	0.82168	0.8467	50
426	calmidazolium - MCF7	-0.258	2	-0.398	0.82482	0.8443	50
427	4-hydroxyphenazone - MCF7	-0.242	2	-0.395	0.83244	0.8613	50
428	protriptyline - MCF7	-0.24	2	-0.394	0.83415	0.699	50
429	2,6-dimethylpiperidine - PC3	-0.227	2	-0.392	0.83944	0.8375	50
430	ouabain - HL60	0.996	1	1	---	---	100
431	tribenoside - HL60	-0.968	1	-1	---	---	100
432	benzethonium chloride - HL60	-0.96	1	-1	---	---	100
433	verteporfin - HL60	0.992	1	1	---	---	100
434	5162773 - MCF7	-0.931	1	-0.999	---	---	100
435	securinine - HL60	0.956	1	0.998	---	---	100
436	chlorprothixene - HL60	0.947	1	0.998	---	---	100
437	mebhydrolin - HL60	-0.907	1	-0.997	---	---	100
438	(-)-isoprenaline - PC3	0.919	1	0.997	---	---	100
439	alclometasone - HL60	-0.901	1	-0.997	---	---	100
440	sulfacetamide - HL60	0.912	1	0.996	---	---	100
441	5151277 - MCF7	-0.886	1	-0.996	---	---	100
442	thiostrepton - HL60	0.903	1	0.996	---	---	100
443	homochlorcyclizine - PC3	-0.88	1	-0.995	---	---	100
444	dyclonine - PC3	-0.878	1	-0.995	---	---	100
445	flunarizine - PC3	-0.878	1	-0.995	---	---	100
446	vigabatrin - HL60	-0.873	1	-0.994	---	---	100
447	5213008 - MCF7	-0.872	1	-0.994	---	---	100
448	mephenytoin - HL60	-0.872	1	-0.994	---	---	100
449	lysergol - PC3	-0.871	1	-0.993	---	---	100
450	piperlongumine - HL60	0.882	1	0.993	---	---	100
451	hecogenin - HL60	-0.869	1	-0.993	---	---	100
452	ramipril - PC3	0.873	1	0.992	---	---	100
453	16,16-dimethylprostaglandin E2 - MCF7	0.873	1	0.992	---	---	100
454	(-)-catechin - MCF7	-0.855	1	-0.991	---	---	100
455	vigabatrin - PC3	0.862	1	0.991	---	---	100
456	corbadrine - HL60	-0.849	1	-0.991	---	---	100
457	biperiden - PC3	0.858	1	0.99	---	---	100
458	sulfapyridine - PC3	0.856	1	0.99	---	---	100
459	heliotrine - HL60	0.852	1	0.99	---	---	100
460	parthenolide - HL60	0.849	1	0.99	---	---	100
461	oxybenzone - PC3	0.841	1	0.989	---	---	100
462	emetine - HL60	-0.829	1	-0.988	---	---	100
463	pargyline - PC3	-0.825	1	-0.988	---	---	100
464	alfadolone - PC3	0.826	1	0.987	---	---	100
465	nitrofural - PC3	-0.823	1	-0.987	---	---	100
466	dosulepin - PC3	-0.823	1	-0.987	---	---	100
467	gelsemine - PC3	0.823	1	0.987	---	---	100
468	tranylcypromine - HL60	-0.823	1	-0.987	---	---	100
469	flucloxacillin - PC3	0.822	1	0.987	---	---	100
470	amikacin - HL60	0.821	1	0.986	---	---	100
471	ketoconazole - HL60	0.816	1	0.986	---	---	100
472	5140203 - MCF7	-0.817	1	-0.986	---	---	100
473	cephaeline - HL60	-0.815	1	-0.986	---	---	100
474	molsidomine - PC3	-0.813	1	-0.985	---	---	100
475	sulindac - HL60	0.806	1	0.985	---	---	100
476	tiabendazole - PC3	-0.811	1	-0.984	---	---	100
477	cyclizine - PC3	0.802	1	0.984	---	---	100
478	anisomycin - HL60	0.795	1	0.983	---	---	100
479	phenanthridinone - MCF7	-0.808	1	-0.983	---	---	100
480	STOCK1N-35696 - MCF7	0.794	1	0.983	---	---	100
481	epivincamine - PC3	-0.807	1	-0.983	---	---	100
482	quinpirole - HL60	-0.805	1	-0.983	---	---	100
483	clebopride - PC3	0.788	1	0.982	---	---	100
484	testosterone - HL60	0.783	1	0.981	---	---	100
485	salbutamol - HL60	-0.795	1	-0.981	---	---	100
486	danazol - PC3	0.777	1	0.981	---	---	100
487	carteolol - HL60	-0.786	1	-0.98	---	---	100
488	doxepin - MCF7	0.771	1	0.98	---	---	100
489	methacholine chloride - PC3	-0.784	1	-0.979	---	---	100
490	ciclosporin - HL60	0.769	1	0.979	---	---	100
491	spaglumic acid - HL60	0.767	1	0.979	---	---	100
492	amiodarone - HL60	0.766	1	0.979	---	---	100
493	puromycin - PC3	-0.781	1	-0.979	---	---	100
494	azathioprine - HL60	0.765	1	0.978	---	---	100
495	seneciphylline - HL60	-0.78	1	-0.978	---	---	100
496	metitepine - PC3	0.759	1	0.978	---	---	100
497	harmalol - PC3	0.757	1	0.977	---	---	100
498	cefalexin - PC3	-0.775	1	-0.977	---	---	100
499	terbutaline - PC3	0.756	1	0.977	---	---	100
500	phenylpropanolamine - PC3	0.754	1	0.976	---	---	100
501	antazoline - PC3	-0.771	1	-0.976	---	---	100
502	bacampicillin - HL60	-0.768	1	-0.975	---	---	100
503	bergenin - PC3	0.748	1	0.975	---	---	100
504	ritodrine - PC3	0.746	1	0.974	---	---	100
505	clenbuterol - PC3	0.74	1	0.973	---	---	100
506	pepstatin - HL60	0.739	1	0.973	---	---	100
507	prenylamine - HL60	-0.762	1	-0.973	---	---	100
508	N-acetyl-L-aspartic acid - HL60	-0.761	1	-0.973	---	---	100
509	cyclizine - HL60	0.735	1	0.972	---	---	100
510	clonidine - PC3	0.735	1	0.972	---	---	100
511	chloramphenicol - MCF7	-0.756	1	-0.971	---	---	100
512	deptropine - HL60	0.731	1	0.971	---	---	100
513	digoxin - PC3	-0.754	1	-0.971	---	---	100
514	chlormezanone - PC3	0.73	1	0.97	---	---	100
515	tetramisole - PC3	-0.751	1	-0.97	---	---	100
516	MG-262 - MCF7	-0.75	1	-0.97	---	---	100
517	lanatoside C - HL60	0.729	1	0.97	---	---	100
518	carcinine - PC3	-0.749	1	-0.97	---	---	100
519	isradipine - PC3	-0.746	1	-0.969	---	---	100
520	harmol - HL60	0.718	1	0.969	---	---	100
521	amrinone - HL60	0.718	1	0.969	---	---	100
522	strophanthidin - PC3	0.717	1	0.968	---	---	100
523	dinoprost - HL60	-0.744	1	-0.968	---	---	100
524	eldeline - HL60	0.715	1	0.968	---	---	100
525	3-acetamidocoumarin - HL60	0.714	1	0.968	---	---	100
526	idazoxan - HL60	0.712	1	0.967	---	---	100
527	novobiocin - SKMEL5	-0.742	1	-0.967	---	---	100
528	mebendazole - HL60	-0.741	1	-0.967	---	---	100
529	spectinomycin - PC3	0.71	1	0.967	---	---	100
530	phenylpropanolamine - HL60	0.71	1	0.967	---	---	100
531	tamoxifen - ssMCF7	0.709	1	0.966	---	---	100
532	buflomedil - HL60	0.707	1	0.966	---	---	100
533	neomycin - HL60	-0.738	1	-0.966	---	---	100
534	etynodiol - HL60	0.705	1	0.966	---	---	100
535	isometheptene - PC3	0.704	1	0.965	---	---	100
536	alfuzosin - PC3	-0.732	1	-0.965	---	---	100
537	benzbromarone - HL60	-0.731	1	-0.965	---	---	100
538	dexibuprofen - PC3	-0.731	1	-0.965	---	---	100
539	tenoxicam - PC3	0.703	1	0.965	---	---	100
540	fusidic acid - PC3	-0.73	1	-0.965	---	---	100
541	zoxazolamine - HL60	0.702	1	0.965	---	---	100
542	acenocoumarol - HL60	0.7	1	0.964	---	---	100
543	etacrynic acid - MCF7	-0.724	1	-0.963	---	---	100
544	acacetin - HL60	0.694	1	0.963	---	---	100
545	oxedrine - HL60	-0.724	1	-0.963	---	---	100
546	brinzolamide - HL60	0.692	1	0.962	---	---	100
547	pizotifen - PC3	-0.721	1	-0.962	---	---	100
548	niridazole - HL60	0.691	1	0.962	---	---	100
549	amphotericin B - PC3	-0.72	1	-0.962	---	---	100
550	dioxybenzone - PC3	0.689	1	0.962	---	---	100
551	iproniazid - HL60	-0.717	1	-0.961	---	---	100
552	gabapentin - PC3	-0.717	1	-0.961	---	---	100
553	bumetanide - PC3	0.686	1	0.961	---	---	100
554	cyproterone - HL60	0.685	1	0.96	---	---	100
555	felodipine - PC3	0.685	1	0.96	---	---	100
556	harman - PC3	0.683	1	0.96	---	---	100
557	cicloheximide - PC3	-0.713	1	-0.959	---	---	100
558	benserazide - PC3	-0.713	1	-0.959	---	---	100
559	ethosuximide - MCF7	-0.71	1	-0.959	---	---	100
560	gabexate - HL60	0.677	1	0.959	---	---	100
561	quercetin - PC3	0.675	1	0.958	---	---	100
562	dosulepin - HL60	-0.71	1	-0.958	---	---	100
563	nicotinic acid - PC3	0.675	1	0.958	---	---	100
564	sulfachlorpyridazine - HL60	0.675	1	0.958	---	---	100
565	leflunomide - HL60	-0.708	1	-0.958	---	---	100
566	pinacidil - PC3	-0.707	1	-0.958	---	---	100
567	harpagoside - PC3	0.668	1	0.957	---	---	100
568	triflupromazine - HL60	-0.705	1	-0.957	---	---	100
569	flurbiprofen - HL60	0.667	1	0.957	---	---	100
570	dacarbazine - PC3	0.664	1	0.956	---	---	100
571	canavanine - PC3	-0.702	1	-0.956	---	---	100
572	etodolac - HL60	0.663	1	0.956	---	---	100
573	mesalazine - PC3	0.661	1	0.956	---	---	100
574	dipivefrine - HL60	-0.701	1	-0.956	---	---	100
575	quinisocaine - HL60	0.66	1	0.956	---	---	100
576	Prestwick-675 - HL60	0.659	1	0.955	---	---	100
577	scriptaid - MCF7	-0.699	1	-0.955	---	---	100
578	Prestwick-674 - HL60	0.657	1	0.955	---	---	100
579	puromycin - HL60	-0.695	1	-0.954	---	---	100
580	suxibuzone - PC3	-0.695	1	-0.954	---	---	100
581	propoxycaine - HL60	-0.694	1	-0.954	---	---	100
582	promethazine - PC3	-0.694	1	-0.954	---	---	100
583	sulindac sulfide - MCF7	0.654	1	0.954	---	---	100
584	bisoprolol - PC3	-0.693	1	-0.953	---	---	100
585	phenformin - HL60	0.652	1	0.953	---	---	100
586	fosfosal - PC3	-0.692	1	-0.953	---	---	100
587	canavanine - HL60	0.651	1	0.953	---	---	100
588	novobiocin - HL60	0.648	1	0.952	---	---	100
589	cotinine - HL60	-0.69	1	-0.952	---	---	100
590	famotidine - HL60	0.648	1	0.952	---	---	100
591	mestranol - PC3	0.648	1	0.952	---	---	100
592	lycorine - HL60	0.645	1	0.952	---	---	100
593	fenbendazole - HL60	-0.689	1	-0.951	---	---	100
594	bucladesine - PC3	0.643	1	0.951	---	---	100
595	doxycycline - PC3	0.641	1	0.951	---	---	100
596	abamectin - HL60	-0.686	1	-0.951	---	---	100
597	(-)-MK-801 - PC3	-0.686	1	-0.95	---	---	100
598	amantadine - PC3	0.64	1	0.95	---	---	100
599	Prestwick-864 - PC3	0.638	1	0.95	---	---	100
600	ellipticine - HL60	0.637	1	0.95	---	---	100
601	phenyl biguanide - MCF7	0.637	1	0.95	---	---	100
602	theobromine - PC3	0.635	1	0.949	---	---	100
603	succinylsulfathiazole - PC3	0.635	1	0.949	---	---	100
604	ketoconazole - PC3	0.632	1	0.949	---	---	100
605	riluzole - HL60	-0.68	1	-0.949	---	---	100
606	fluticasone - PC3	0.632	1	0.948	---	---	100
607	hemicholinium - HL60	0.631	1	0.948	---	---	100
608	scoulerine - PC3	0.631	1	0.948	---	---	100
609	AH-23848 - PC3	-0.677	1	-0.948	---	---	100
610	betaxolol - HL60	0.63	1	0.948	---	---	100
611	tolazoline - HL60	-0.676	1	-0.947	---	---	100
612	copper sulfate - ssMCF7	0.629	1	0.947	---	---	100
613	cefotetan - PC3	0.629	1	0.947	---	---	100
614	carbenoxolone - PC3	-0.675	1	-0.947	---	---	100
615	diclofenamide - HL60	0.626	1	0.947	---	---	100
616	resveratrol - HL60	0.624	1	0.946	---	---	100
617	ciclopirox - HL60	0.623	1	0.946	---	---	100
618	iopromide - HL60	0.622	1	0.946	---	---	100
619	dobutamine - HL60	-0.67	1	-0.946	---	---	100
620	hydroxyachillin - PC3	0.622	1	0.946	---	---	100
621	valproic acid - ssMCF7	0.622	1	0.945	---	---	100
622	thiethylperazine - PC3	0.62	1	0.945	---	---	100
623	kaempferol - HL60	0.619	1	0.945	---	---	100
624	methazolamide - PC3	-0.669	1	-0.945	---	---	100
625	furosemide - HL60	-0.668	1	-0.945	---	---	100
626	pentamidine - PC3	0.616	1	0.944	---	---	100
627	phenazopyridine - PC3	-0.667	1	-0.944	---	---	100
628	mephenytoin - PC3	0.607	1	0.943	---	---	100
629	SR-95531 - HL60	-0.664	1	-0.943	---	---	100
630	ticarcillin - PC3	0.606	1	0.943	---	---	100
631	carbachol - PC3	-0.664	1	-0.943	---	---	100
632	labetalol - PC3	0.604	1	0.943	---	---	100
633	primidone - PC3	-0.664	1	-0.943	---	---	100
634	5666823 - MCF7	0.599	1	0.942	---	---	100
635	SC-560 - PC3	0.597	1	0.942	---	---	100
636	xylometazoline - HL60	-0.661	1	-0.942	---	---	100
637	isotretinoin - PC3	0.597	1	0.942	---	---	100
638	mefloquine - HL60	0.596	1	0.941	---	---	100
639	nisoxetine - PC3	-0.661	1	-0.941	---	---	100
640	N-acetylmuramic acid - HL60	-0.66	1	-0.941	---	---	100
641	aconitine - HL60	0.592	1	0.941	---	---	100
642	clotrimazole - PC3	-0.659	1	-0.941	---	---	100
643	zardaverine - PC3	0.588	1	0.941	---	---	100
644	isosorbide - HL60	-0.658	1	-0.94	---	---	100
645	xylazine - PC3	0.586	1	0.94	---	---	100
646	ouabain - PC3	0.585	1	0.94	---	---	100
647	ciprofibrate - PC3	0.582	1	0.94	---	---	100
648	oxytetracycline - HL60	-0.654	1	-0.939	---	---	100
649	ticlopidine - HL60	0.579	1	0.939	---	---	100
650	cloxacillin - HL60	0.577	1	0.939	---	---	100
651	kanamycin - HL60	-0.653	1	-0.939	---	---	100
652	butoconazole - HL60	0.576	1	0.939	---	---	100
653	ranitidine - HL60	-0.651	1	-0.938	---	---	100
654	cefaclor - PC3	0.571	1	0.938	---	---	100
655	budesonide - HL60	0.57	1	0.938	---	---	100
656	phenazone - HL60	0.569	1	0.938	---	---	100
657	tomelukast - MCF7	0.568	1	0.938	---	---	100
658	piperacetazine - HL60	-0.648	1	-0.938	---	---	100
659	nizatidine - HL60	0.567	1	0.937	---	---	100
660	piroxicam - HL60	0.565	1	0.937	---	---	100
661	scoulerine - HL60	-0.647	1	-0.937	---	---	100
662	nifuroxazide - PC3	0.563	1	0.937	---	---	100
663	naringenin - HL60	-0.647	1	-0.937	---	---	100
664	ticarcillin - MCF7	-0.646	1	-0.937	---	---	100
665	perphenazine - HL60	0.561	1	0.937	---	---	100
666	foliosidine - HL60	0.561	1	0.936	---	---	100
667	naftopidil - PC3	-0.645	1	-0.936	---	---	100
668	pilocarpine - HL60	-0.644	1	-0.936	---	---	100
669	iopamidol - HL60	0.559	1	0.936	---	---	100
670	cromoglicic acid - PC3	-0.643	1	-0.936	---	---	100
671	megestrol - PC3	0.559	1	0.936	---	---	100
672	nystatin - PC3	0.559	1	0.936	---	---	100
673	furaltadone - HL60	0.557	1	0.935	---	---	100
674	propranolol - HL60	0.554	1	0.935	---	---	100
675	corynanthine - PC3	-0.64	1	-0.935	---	---	100
676	brinzolamide - PC3	-0.64	1	-0.935	---	---	100
677	norfloxacin - HL60	0.552	1	0.935	---	---	100
678	N-acetylmuramic acid - PC3	-0.64	1	-0.935	---	---	100
679	sulfaquinoxaline - HL60	0.55	1	0.935	---	---	100
680	ceforanide - PC3	-0.639	1	-0.934	---	---	100
681	oligomycin - MCF7	0.541	1	0.934	---	---	100
682	nimesulide - PC3	-0.637	1	-0.934	---	---	100
683	gabexate - PC3	0.536	1	0.933	---	---	100
684	rolitetracycline - PC3	-0.635	1	-0.933	---	---	100
685	monobenzone - PC3	-0.635	1	-0.933	---	---	100
686	fursultiamine - PC3	-0.635	1	-0.933	---	---	100
687	diflunisal - HL60	-0.635	1	-0.932	---	---	100
688	etifenin - HL60	0.525	1	0.932	---	---	100
689	butein - MCF7	-0.634	1	-0.932	---	---	100
690	meclocycline - PC3	0.524	1	0.932	---	---	100
691	yohimbic acid - PC3	0.522	1	0.931	---	---	100
692	florfenicol - HL60	0.516	1	0.931	---	---	100
693	lobeline - PC3	0.513	1	0.931	---	---	100
694	etacrynic acid - HL60	0.513	1	0.93	---	---	100
695	velnacrine - PC3	-0.631	1	-0.93	---	---	100
696	dydrogesterone - PC3	0.509	1	0.93	---	---	100
697	bicuculline - HL60	0.507	1	0.93	---	---	100
698	strophanthidin - HL60	0.507	1	0.93	---	---	100
699	folic acid - HL60	-0.629	1	-0.93	---	---	100
700	LY-294002 - SKMEL5	0.501	1	0.93	---	---	100
701	dydrogesterone - HL60	-0.629	1	-0.929	---	---	100
702	cefoxitin - HL60	0.498	1	0.929	---	---	100
703	cefuroxime - HL60	0.488	1	0.929	---	---	100
704	ethisterone - HL60	-0.628	1	-0.929	---	---	100
705	lincomycin - HL60	0.473	1	0.929	---	---	100
706	cicloheximide - HL60	-0.627	1	-0.929	---	---	100
707	propranolol - PC3	0.468	1	0.929	---	---	100
708	amiprilose - HL60	0.397	1	0.928	---	---	100
709	etamsylate - HL60	0	1	0.927	---	---	0
710	fursultiamine - HL60	0	1	0.927	---	---	0
711	tracazolate - HL60	0	1	0.927	---	---	0
712	Prestwick-967 - HL60	0	1	0.927	---	---	0
713	molindone - HL60	0	1	0.927	---	---	0
714	fasudil - PC3	-0.621	1	-0.926	---	---	100
715	oxamniquine - HL60	0	1	0.926	---	---	0
716	N-acetyl-L-leucine - HL60	0	1	0.926	---	---	0
717	dicloxacillin - HL60	0	1	0.926	---	---	0
718	sotalol - HL60	0	1	0.926	---	---	0
719	pronetalol - HL60	0	1	0.926	---	---	0
720	naftopidil - HL60	0	1	0.926	---	---	0
721	moxonidine - HL60	0	1	0.925	---	---	0
722	maprotiline - HL60	-0.619	1	-0.925	---	---	100
723	todralazine - HL60	0	1	0.925	---	---	0
724	allantoin - HL60	0	1	0.925	---	---	0
725	sulfaphenazole - HL60	0	1	0.925	---	---	0
726	dexpropranolol - HL60	0	1	0.925	---	---	0
727	meprylcaine - PC3	-0.618	1	-0.925	---	---	100
728	morantel - HL60	0	1	0.925	---	---	0
729	decamethonium bromide - HL60	0	1	0.924	---	---	0
730	ambroxol - PC3	-0.616	1	-0.924	---	---	100
731	cefalonium - HL60	0	1	0.924	---	---	0
732	etofenamate - HL60	0	1	0.924	---	---	0
733	vidarabine - HL60	-0.616	1	-0.924	---	---	100
734	ginkgolide A - HL60	0	1	0.924	---	---	0
735	fluspirilene - HL60	0	1	0.924	---	---	0
736	meticrane - HL60	0	1	0.924	---	---	0
737	fluticasone - HL60	0	1	0.923	---	---	0
738	piracetam - HL60	-0.613	1	-0.923	---	---	100
739	captopril - HL60	-0.613	1	-0.923	---	---	100
740	chloramphenicol - HL60	0	1	0.923	---	---	0
741	ampicillin - HL60	-0.612	1	-0.923	---	---	100
742	piribedil - HL60	0	1	0.923	---	---	0
743	apramycin - HL60	0	1	0.923	---	---	0
744	fluvoxamine - HL60	0	1	0.923	---	---	0
745	sanguinarine - HL60	0	1	0.923	---	---	0
746	memantine - HL60	0	1	0.922	---	---	0
747	tetrahydroalstonine - HL60	-0.611	1	-0.922	---	---	100
748	cantharidin - HL60	0	1	0.922	---	---	0
749	proscillaridin - HL60	0	1	0.922	---	---	0
750	gibberellic acid - HL60	0	1	0.922	---	---	0
751	desoxycortone - HL60	0	1	0.922	---	---	0
752	dihydrostreptomycin - HL60	-0.609	1	-0.922	---	---	100
753	letrozole - HL60	0	1	0.922	---	---	0
754	orphenadrine - HL60	-0.608	1	-0.921	---	---	100
755	sitosterol - HL60	0	1	0.921	---	---	0
756	aminohippuric acid - HL60	0	1	0.921	---	---	0
757	prazosin - HL60	0	1	0.921	---	---	0
758	talampicillin - HL60	0	1	0.921	---	---	0
759	dioxybenzone - HL60	0	1	0.921	---	---	0
760	fusaric acid - PC3	-0.607	1	-0.921	---	---	100
761	8-azaguanine - HL60	0	1	0.921	---	---	0
762	dequalinium chloride - HL60	0	1	0.92	---	---	0
763	roxarsone - HL60	0	1	0.92	---	---	0
764	pilocarpine - PC3	-0.606	1	-0.92	---	---	100
765	promethazine - HL60	0	1	0.92	---	---	0
766	meclofenoxate - HL60	0	1	0.92	---	---	0
767	flupentixol - HL60	0	1	0.92	---	---	0
768	altretamine - PC3	-0.603	1	-0.92	---	---	100
769	methyldopate - HL60	0	1	0.92	---	---	0
770	amiloride - HL60	-0.601	1	-0.919	---	---	100
771	pivampicillin - HL60	0	1	0.92	---	---	0
772	bumetanide - HL60	-0.601	1	-0.919	---	---	100
773	urapidil - HL60	0	1	0.919	---	---	0
774	pipemidic acid - HL60	0	1	0.919	---	---	0
775	cefotetan - MCF7	-0.6	1	-0.919	---	---	100
776	protriptyline - HL60	0	1	0.919	---	---	0
777	felodipine - HL60	0	1	0.919	---	---	0
778	sodium phenylbutyrate - PC3	-0.6	1	-0.919	---	---	100
779	lorglumide - HL60	0	1	0.919	---	---	0
780	levonorgestrel - HL60	0	1	0.919	---	---	0
781	ethaverine - PC3	-0.6	1	-0.918	---	---	100
782	naringin - HL60	0	1	0.918	---	---	0
783	metyrapone - HL60	0	1	0.918	---	---	0
784	tremorine - PC3	-0.599	1	-0.918	---	---	100
785	flunixin - HL60	0	1	0.918	---	---	0
786	gibberellic acid - PC3	-0.598	1	-0.918	---	---	100
787	zalcitabine - HL60	0	1	0.918	---	---	0
788	nitrendipine - HL60	0	1	0.918	---	---	0
789	caffeic acid - PC3	-0.598	1	-0.918	---	---	100
790	ursodeoxycholic acid - HL60	0	1	0.918	---	---	0
791	zuclopenthixol - HL60	0	1	0.917	---	---	0
792	levocabastine - HL60	0	1	0.917	---	---	0
793	Prestwick-1083 - HL60	0	1	0.917	---	---	0
794	terfenadine - HL60	-0.595	1	-0.917	---	---	100
795	zardaverine - HL60	0	1	0.917	---	---	0
796	(-)-atenolol - HL60	0	1	0.917	---	---	0
797	hydroflumethiazide - HL60	0	1	0.917	---	---	0
798	molsidomine - HL60	-0.595	1	-0.917	---	---	100
799	medrysone - HL60	0	1	0.916	---	---	0
800	cinoxacin - HL60	0	1	0.916	---	---	0
801	benzonatate - HL60	0	1	0.916	---	---	0
802	apigenin - HL60	0	1	0.916	---	---	0
803	glibenclamide - HL60	-0.592	1	-0.916	---	---	100
804	albendazole - HL60	-0.592	1	-0.916	---	---	100
805	lymecycline - HL60	0	1	0.916	---	---	0
806	isradipine - HL60	0	1	0.915	---	---	0
807	piperine - PC3	-0.591	1	-0.915	---	---	100
808	buspirone - PC3	-0.591	1	-0.915	---	---	100
809	etomidate - HL60	0	1	0.915	---	---	0
810	torasemide - HL60	0	1	0.915	---	---	0
811	iopanoic acid - HL60	0	1	0.915	---	---	0
812	nortriptyline - HL60	-0.59	1	-0.915	---	---	100
813	altizide - HL60	0	1	0.915	---	---	0
814	benzylpenicillin - HL60	0	1	0.915	---	---	0
815	karakoline - HL60	-0.589	1	-0.915	---	---	100
816	triflusal - HL60	0	1	0.914	---	---	0
817	thioguanosine - HL60	0	1	0.914	---	---	0
818	protoveratrine A - PC3	-0.588	1	-0.914	---	---	100
819	rimexolone - HL60	0	1	0.914	---	---	0
820	clorsulon - HL60	-0.587	1	-0.914	---	---	100
821	repaglinide - HL60	0	1	0.914	---	---	0
822	mesalazine - HL60	0	1	0.914	---	---	0
823	napelline - HL60	0	1	0.913	---	---	0
824	estriol - HL60	0	1	0.913	---	---	0
825	isotretinoin - HL60	-0.581	1	-0.913	---	---	100
826	ganciclovir - HL60	0	1	0.913	---	---	0
827	bephenium hydroxynaphthoate - HL60	0	1	0.913	---	---	0
828	natamycin - HL60	0	1	0.913	---	---	0
829	luteolin - HL60	0	1	0.912	---	---	0
830	flutamide - HL60	-0.578	1	-0.912	---	---	100
831	ioxaglic acid - HL60	0	1	0.912	---	---	0
832	bambuterol - PC3	-0.577	1	-0.912	---	---	100
833	pancuronium bromide - HL60	0	1	0.912	---	---	0
834	capsaicin - HL60	0	1	0.912	---	---	0
835	diflorasone - HL60	-0.577	1	-0.912	---	---	100
836	rolitetracycline - HL60	0	1	0.912	---	---	0
837	beclometasone - HL60	0	1	0.912	---	---	0
838	epitiostanol - HL60	0	1	0.911	---	---	0
839	mevalolactone - HL60	0	1	0.911	---	---	0
840	(-)-isoprenaline - HL60	-0.575	1	-0.911	---	---	100
841	ioversol - HL60	0	1	0.911	---	---	0
842	oxantel - HL60	0	1	0.911	---	---	0
843	fosfosal - HL60	0	1	0.911	---	---	0
844	epivincamine - HL60	0	1	0.911	---	---	0
845	emetine - PC3	-0.573	1	-0.91	---	---	100
846	imipramine - HL60	0	1	0.91	---	---	0
847	omeprazole - HL60	0	1	0.91	---	---	0
848	oxybenzone - HL60	-0.573	1	-0.91	---	---	100
849	propylthiouracil - HL60	0	1	0.91	---	---	0
850	thiethylperazine - HL60	-0.573	1	-0.91	---	---	100
851	skimmianine - HL60	0	1	0.91	---	---	0
852	guanethidine - HL60	-0.573	1	-0.91	---	---	100
853	ipratropium bromide - HL60	0	1	0.91	---	---	0
854	clotrimazole - HL60	-0.572	1	-0.91	---	---	100
855	kinetin - HL60	0	1	0.91	---	---	0
856	tyloxapol - HL60	0	1	0.909	---	---	0
857	laudanosine - HL60	0	1	0.909	---	---	0
858	loperamide - HL60	-0.572	1	-0.909	---	---	100
859	tropicamide - HL60	0	1	0.909	---	---	0
860	eucatropine - HL60	0	1	0.909	---	---	0
861	7-aminocephalosporanic acid - PC3	-0.569	1	-0.909	---	---	100
862	phenazone - PC3	-0.569	1	-0.909	---	---	100
863	harmaline - PC3	-0.568	1	-0.909	---	---	100
864	pentamidine - HL60	0	1	0.908	---	---	0
865	cetirizine - HL60	0	1	0.908	---	---	0
866	etilefrine - HL60	0	1	0.908	---	---	0
867	dicycloverine - HL60	-0.565	1	-0.908	---	---	100
868	Prestwick-920 - HL60	-0.564	1	-0.908	---	---	100
869	menadione - PC3	0	1	0.908	---	---	0
870	colecalciferol - HL60	0	1	0.908	---	---	0
871	alfaxalone - HL60	0	1	0.907	---	---	0
872	azapropazone - HL60	-0.562	1	-0.907	---	---	100
873	meglumine - HL60	0	1	0.907	---	---	0
874	profenamine - HL60	0	1	0.907	---	---	0
875	dicoumarol - HL60	0	1	0.907	---	---	0
876	mebeverine - HL60	-0.561	1	-0.907	---	---	100
877	ronidazole - HL60	0	1	0.907	---	---	0
878	cyanocobalamin - HL60	0	1	0.906	---	---	0
879	galantamine - HL60	-0.559	1	-0.906	---	---	100
880	tolazamide - HL60	0	1	0.906	---	---	0
881	oxprenolol - HL60	0	1	0.906	---	---	0
882	risperidone - HL60	0	1	0.906	---	---	0
883	methyldopa - HL60	0	1	0.906	---	---	0
884	sulfamethizole - PC3	-0.557	1	-0.906	---	---	100
885	ribostamycin - HL60	0	1	0.906	---	---	0
886	desoxycortone - PC3	-0.556	1	-0.905	---	---	100
887	dextromethorphan - HL60	0	1	0.905	---	---	0
888	bisoprolol - HL60	0	1	0.905	---	---	0
889	nifenazone - HL60	-0.556	1	-0.905	---	---	100
890	tolfenamic acid - HL60	-0.555	1	-0.905	---	---	100
891	pyrvinium - HL60	0	1	0.905	---	---	0
892	estropipate - HL60	0	1	0.905	---	---	0
893	cycloserine - HL60	0	1	0.904	---	---	0
894	nefopam - HL60	-0.553	1	-0.904	---	---	100
895	proxymetacaine - HL60	0	1	0.904	---	---	0
896	U0125 - PC3	-0.552	1	-0.904	---	---	100
897	doxylamine - HL60	-0.551	1	-0.904	---	---	100
898	meropenem - HL60	0	1	0.904	---	---	0
899	4-hydroxyphenazone - HL60	-0.549	1	-0.904	---	---	100
900	clofazimine - HL60	0	1	0.904	---	---	0
901	bethanechol - HL60	0	1	0.903	---	---	0
902	mephenesin - HL60	-0.548	1	-0.903	---	---	100
903	cefalotin - HL60	0	1	0.903	---	---	0
904	6-azathymine - HL60	0	1	0.903	---	---	0
905	metronidazole - HL60	-0.54	1	-0.903	---	---	100
906	scopoletin - HL60	0	1	0.903	---	---	0
907	demeclocycline - HL60	0	1	0.903	---	---	0
908	piretanide - HL60	-0.538	1	-0.903	---	---	100
909	naftidrofuryl - HL60	0	1	0.903	---	---	0
910	disulfiram - HL60	-0.537	1	-0.902	---	---	100
911	fluvastatin - HL60	0	1	0.902	---	---	0
912	aminophylline - PC3	0	1	0.902	---	---	0
913	naftifine - HL60	0	1	0.902	---	---	0
914	vinpocetine - HL60	-0.535	1	-0.902	---	---	100
915	ebselen - HL60	0	1	0.902	---	---	0
916	antazoline - HL60	-0.534	1	-0.902	---	---	100
917	ethotoin - HL60	0	1	0.902	---	---	0
918	carbachol - HL60	0	1	0.902	---	---	0
919	articaine - HL60	0	1	0.901	---	---	0
920	serotonin - HL60	-0.532	1	-0.901	---	---	100
921	androsterone - HL60	0	1	0.901	---	---	0
922	thiamine - HL60	-0.53	1	-0.901	---	---	100
923	chrysin - HL60	0	1	0.901	---	---	0
924	trimethoprim - HL60	-0.529	1	-0.901	---	---	100
925	meptazinol - HL60	0	1	0.901	---	---	0
926	phthalylsulfathiazole - HL60	0	1	0.9	---	---	0
927	terazosin - HL60	-0.527	1	-0.9	---	---	100
928	roxithromycin - HL60	0	1	0.9	---	---	0
929	tremorine - HL60	0	1	0.9	---	---	0
930	epirizole - HL60	0	1	0.9	---	---	0
931	ioversol - PC3	-0.524	1	-0.9	---	---	100
932	solanine - HL60	0	1	0.9	---	---	0
933	denatonium benzoate - HL60	0	1	0.9	---	---	0
934	protoveratrine A - HL60	-0.522	1	-0.899	---	---	100
935	ticarcillin - HL60	0	1	0.899	---	---	0
936	raubasine - HL60	-0.522	1	-0.899	---	---	100
937	trichlormethiazide - HL60	0	1	0.899	---	---	0
938	acetazolamide - HL60	0	1	0.899	---	---	0
939	retrorsine - HL60	-0.521	1	-0.899	---	---	100
940	Trolox C - HL60	-0.52	1	-0.899	---	---	100
941	gliclazide - HL60	0	1	0.899	---	---	0
942	atovaquone - PC3	-0.519	1	-0.899	---	---	100
943	procaine - HL60	0	1	0.899	---	---	0
944	doxazosin - HL60	0	1	0.899	---	---	0
945	carbamazepine - HL60	0	1	0.898	---	---	0
946	sulfadimidine - HL60	0	1	0.898	---	---	0
947	josamycin - HL60	-0.518	1	-0.898	---	---	100
948	tocainide - HL60	0	1	0.898	---	---	0
949	tinidazole - HL60	0	1	0.898	---	---	0
950	meclozine - HL60	0	1	0.898	---	---	0
951	cefaclor - HL60	0	1	0.898	---	---	0
952	lobelanidine - HL60	-0.513	1	-0.898	---	---	100
953	famprofazone - HL60	0	1	0.897	---	---	0
954	glimepiride - HL60	-0.512	1	-0.897	---	---	100
955	cisapride - HL60	-0.512	1	-0.897	---	---	100
956	digitoxigenin - HL60	0	1	0.897	---	---	0
957	zomepirac - HL60	0	1	0.897	---	---	0
958	Prestwick-860 - HL60	0	1	0.897	---	---	0
959	spiramycin - HL60	-0.508	1	-0.897	---	---	100
960	pentetrazol - HL60	0	1	0.897	---	---	0
961	tomatidine - HL60	-0.507	1	-0.897	---	---	100
962	buspirone - HL60	0	1	0.896	---	---	0
963	praziquantel - HL60	-0.507	1	-0.896	---	---	100
964	dantrolene - HL60	0	1	0.896	---	---	0
965	N6-methyladenosine - HL60	0	1	0.896	---	---	0
966	mimosine - PC3	-0.499	1	-0.896	---	---	100
967	nicotinic acid - HL60	0	1	0.896	---	---	0
968	minaprine - HL60	-0.498	1	-0.896	---	---	100
969	piperidolate - HL60	0	1	0.896	---	---	0
970	ivermectin - HL60	-0.494	1	-0.896	---	---	100
971	labetalol - HL60	0	1	0.896	---	---	0
972	clindamycin - HL60	-0.493	1	-0.895	---	---	100
973	sulconazole - HL60	0	1	0.895	---	---	0
974	ambroxol - HL60	-0.492	1	-0.895	---	---	100
975	liothyronine - HL60	0	1	0.895	---	---	0
976	benfluorex - HL60	0	1	0.895	---	---	0
977	tiaprofenic acid - PC3	0	1	0.895	---	---	0
978	sulfamethoxypyridazine - HL60	0	1	0.895	---	---	0
979	isocarboxazid - HL60	-0.482	1	-0.894	---	---	100
980	chloropyrazine - HL60	-0.482	1	-0.894	---	---	100
981	triamterene - HL60	0	1	0.894	---	---	0
982	coralyne - HL60	0	1	0.894	---	---	0
983	sulfafurazole - HL60	0	1	0.894	---	---	0
984	etoposide - PC3	-0.476	1	-0.893	---	---	100
985	methoxamine - HL60	0	1	0.893	---	---	0
986	corticosterone - PC3	-0.473	1	-0.893	---	---	100
987	tubocurarine chloride - HL60	0	1	0.893	---	---	0
988	loxapine - PC3	-0.469	1	-0.893	---	---	100
989	metamizole sodium - HL60	0	1	0.893	---	---	0
990	trifluridine - HL60	0	1	0.893	---	---	0
991	hydroquinine - HL60	-0.466	1	-0.893	---	---	100
992	fluorometholone - HL60	0	1	0.893	---	---	0
993	lycorine - PC3	-0.462	1	-0.892	---	---	100
994	pyrazinamide - HL60	0	1	0.892	---	---	0
995	norcyclobenzaprine - HL60	0	1	0.892	---	---	0
996	methazolamide - HL60	0	1	0.892	---	---	0
997	levobunolol - HL60	-0.436	1	-0.892	---	---	100
998	fusaric acid - HL60	0	1	0.891	---	---	0
999	cefazolin - HL60	-0.39	1	-0.891	---	---	100
1000	imipenem - HL60	0	1	0.891	---	---	0
1001	ethosuximide - HL60	0	1	0.891	---	---	0
1002	metformin - HL60	0	1	-0.891	---	---	0
1003	cloperastine - HL60	0	1	0.891	---	---	0
1004	procarbazine - HL60	0	1	-0.891	---	---	0
1005	adiphenine - HL60	0	1	-0.891	---	---	0
1006	Prestwick-984 - HL60	0	1	-0.89	---	---	0
1007	tacrine - HL60	0	1	0.89	---	---	0
1008	cyclopenthiazide - HL60	0	1	-0.89	---	---	0
1009	sulfanilamide - HL60	0	1	0.89	---	---	0
1010	digoxin - HL60	0	1	0.89	---	---	0
1011	hydroxyachillin - HL60	0	1	-0.89	---	---	0
1012	cyclic adenosine monophosphate - HL60	0	1	-0.89	---	---	0
1013	picrotoxinin - HL60	0	1	0.89	---	---	0
1014	palmatine - HL60	0	1	0.89	---	---	0
1015	thiamazole - HL60	0	1	-0.89	---	---	0
1016	metampicillin - HL60	0	1	0.89	---	---	0
1017	ozagrel - HL60	0	1	-0.89	---	---	0
1018	asiaticoside - HL60	0	1	-0.889	---	---	0
1019	proguanil - HL60	0	1	-0.889	---	---	0
1020	levopropoxyphene - HL60	0	1	-0.889	---	---	0
1021	terconazole - HL60	0	1	0.889	---	---	0
1022	penbutolol - HL60	0	1	-0.889	---	---	0
1023	sulfametoxydiazine - HL60	0	1	0.889	---	---	0
1024	merbromin - HL60	0	1	-0.889	---	---	0
1025	nalbuphine - HL60	0	1	0.889	---	---	0
1026	cefalexin - HL60	0	1	0.889	---	---	0
1027	dl-alpha tocopherol - HL60	0	1	-0.889	---	---	0
1028	betulin - HL60	0	1	-0.888	---	---	0
1029	metacycline - HL60	0	1	0.888	---	---	0
1030	corticosterone - HL60	0	1	-0.888	---	---	0
1031	fenoprofen - HL60	0	1	0.888	---	---	0
1032	azaperone - HL60	0	1	0.888	---	---	0
1033	streptozocin - HL60	0	1	-0.888	---	---	0
1034	bisacodyl - HL60	0	1	0.888	---	---	0
1035	ramifenazone - HL60	0	1	-0.888	---	---	0
1036	viomycin - HL60	0	1	-0.887	---	---	0
1037	biperiden - HL60	0	1	-0.887	---	---	0
1038	carbarsone - HL60	0	1	-0.887	---	---	0
1039	altretamine - HL60	0	1	-0.887	---	---	0
1040	probenecid - HL60	0	1	0.887	---	---	0
1041	cefixime - PC3	0	1	0.887	---	---	0
1042	dapsone - HL60	0	1	-0.887	---	---	0
1043	adipiodone - HL60	0	1	-0.887	---	---	0
1044	digoxigenin - HL60	0	1	0.887	---	---	0
1045	bezafibrate - HL60	0	1	0.886	---	---	0
1046	diphenhydramine - HL60	0	1	-0.886	---	---	0
1047	carbenoxolone - HL60	0	1	-0.886	---	---	0
1048	cefotiam - HL60	0	1	-0.886	---	---	0
1049	succinylsulfathiazole - HL60	0	1	0.886	---	---	0
1050	isoflupredone - HL60	0	1	-0.886	---	---	0
1051	pentoxyverine - HL60	0	1	0.886	---	---	0
1052	loracarbef - HL60	0	1	-0.886	---	---	0
1053	cefmetazole - HL60	0	1	-0.886	---	---	0
1054	tiabendazole - HL60	0	1	0.886	---	---	0
1055	dimethadione - HL60	0	1	0.885	---	---	0
1056	rilmenidine - HL60	0	1	-0.885	---	---	0
1057	isometheptene - HL60	0	1	-0.885	---	---	0
1058	propafenone - HL60	0	1	0.885	---	---	0
1059	trimipramine - HL60	0	1	-0.885	---	---	0
1060	domperidone - HL60	0	1	-0.885	---	---	0
1061	hydrocotarnine - HL60	0	1	0.885	---	---	0
1062	Prestwick-664 - HL60	0	1	0.885	---	---	0
1063	diethylstilbestrol - HL60	0	1	-0.885	---	---	0
1064	Prestwick-692 - HL60	0	1	-0.884	---	---	0
1065	Chicago Sky Blue 6B - HL60	0	1	-0.884	---	---	0
1066	bepridil - HL60	0	1	0.884	---	---	0
1067	ethaverine - HL60	0	1	0.884	---	---	0
1068	carisoprodol - HL60	0	1	-0.884	---	---	0
1069	arcaine - HL60	0	1	0.884	---	---	0
1070	podophyllotoxin - HL60	0	1	-0.884	---	---	0
1071	gramine - HL60	0	1	-0.883	---	---	0
1072	riboflavin - HL60	0	1	0.883	---	---	0
1073	methanthelinium bromide - HL60	0	1	-0.883	---	---	0
1074	nimodipine - HL60	0	1	0.883	---	---	0
1075	flucloxacillin - HL60	0	1	-0.883	---	---	0
1076	promazine - HL60	0	1	0.883	---	---	0
1077	pipenzolate bromide - HL60	0	1	0.883	---	---	0
1078	calcium folinate - HL60	0	1	-0.883	---	---	0
1079	metoprolol - HL60	0	1	0.883	---	---	0
1080	alexidine - HL60	0	1	-0.882	---	---	0
1081	harpagoside - HL60	0	1	0.882	---	---	0
1082	homatropine - HL60	0	1	-0.882	---	---	0
1083	boldine - HL60	0	1	-0.882	---	---	0
1084	tolbutamide - HL60	0	1	0.882	---	---	0
1085	cyclobenzaprine - HL60	0	1	-0.882	---	---	0
1086	nipecotic acid - HL60	0	1	0.882	---	---	0
1087	SR-95639A - HL60	0	1	-0.882	---	---	0
1088	norethisterone - HL60	0	1	0.882	---	---	0
1089	dexibuprofen - HL60	0	1	-0.881	---	---	0
1090	nifedipine - HL60	0	1	0.881	---	---	0
1091	harman - HL60	0	1	-0.881	---	---	0
1092	cefotetan - HL60	0	1	0.881	---	---	0
1093	nafcillin - HL60	0	1	-0.881	---	---	0
1094	vanoxerine - HL60	0	1	0.881	---	---	0
1095	levothyroxine sodium - HL60	0	1	-0.881	---	---	0
1096	calcium pantothenate - HL60	0	1	0.881	---	---	0
1097	chlorogenic acid - HL60	0	1	-0.881	---	---	0
1098	amoxicillin - HL60	0	1	0.88	---	---	0
1099	tenoxicam - HL60	0	1	-0.88	---	---	0
1100	Prestwick-1084 - HL60	0	1	0.88	---	---	0
1101	piperine - HL60	0	1	-0.88	---	---	0
1102	papaverine - HL60	0	1	0.88	---	---	0
1103	benzocaine - HL60	0	1	-0.88	---	---	0
1104	Prestwick-682 - HL60	0	1	-0.88	---	---	0
1105	3-hydroxy-DL-kynurenine - HL60	0	1	-0.88	---	---	0
1106	guanabenz - HL60	0	1	-0.879	---	---	0
1107	homochlorcyclizine - HL60	0	1	-0.879	---	---	0
1108	rimexolone - PC3	0	1	0.879	---	---	0
1109	dacarbazine - HL60	0	1	0.879	---	---	0
1110	lumicolchicine - HL60	0	1	-0.879	---	---	0
1111	ketotifen - HL60	0	1	0.879	---	---	0
1112	sulmazole - HL60	0	1	-0.879	---	---	0
1113	ritodrine - HL60	0	1	-0.878	---	---	0
1114	clidinium bromide - HL60	0	1	0.878	---	---	0
1115	nadolol - HL60	0	1	-0.878	---	---	0
1116	terbutaline - HL60	0	1	0.878	---	---	0
1117	benzthiazide - HL60	0	1	-0.878	---	---	0
1118	propofol - HL60	0	1	0.878	---	---	0
1119	benzathine benzylpenicillin - HL60	0	1	0.878	---	---	0
1120	nitrofural - HL60	0	1	-0.878	---	---	0
1121	Prestwick-1084 - PC3	0	1	0.878	---	---	0
1122	pheneticillin - HL60	0	1	-0.878	---	---	0
1123	hexetidine - HL60	0	1	-0.878	---	---	0
1124	aciclovir - HL60	0	1	-0.877	---	---	0
1125	diethylcarbamazine - HL60	0	1	0.877	---	---	0
1126	diprophylline - HL60	0	1	-0.877	---	---	0
1127	piperlongumine - MCF7	0	1	0.877	---	---	0
1128	acetylsalicylsalicylic acid - HL60	0	1	-0.877	---	---	0
1129	halofantrine - HL60	0	1	-0.877	---	---	0
1130	reserpine - HL60	0	1	0.877	---	---	0
1131	Prestwick-665 - HL60	0	1	0.877	---	---	0
1132	atropine methonitrate - HL60	0	1	-0.876	---	---	0
1133	naftidrofuryl - PC3	0	1	0.876	---	---	0
1134	diethylcarbamazine - PC3	0	1	0.876	---	---	0
1135	mafenide - HL60	0	1	-0.876	---	---	0
1136	amitriptyline - HL60	0	1	-0.876	---	---	0
1137	arecoline - HL60	0	1	0.876	---	---	0
1138	chlortalidone - HL60	0	1	0.876	---	---	0
1139	octopamine - HL60	0	1	-0.876	---	---	0
1140	heptaminol - HL60	0	1	-0.876	---	---	0
1141	nadide - HL60	0	1	-0.876	---	---	0
1142	betahistine - HL60	0	1	0.875	---	---	0
1143	(+)-chelidonine - HL60	0	1	-0.875	---	---	0
1144	phenacetin - HL60	0	1	0.875	---	---	0
1145	lansoprazole - HL60	0	1	-0.875	---	---	0
1146	nabumetone - HL60	0	1	0.875	---	---	0
1147	tetroquinone - HL60	0	1	-0.875	---	---	0
1148	etanidazole - HL60	0	1	0.875	---	---	0
1149	meclocycline - HL60	0	1	-0.875	---	---	0
1150	mestranol - HL60	0	1	0.875	---	---	0
1151	sulfabenzamide - HL60	0	1	-0.875	---	---	0
1152	ciprofibrate - HL60	0	1	-0.874	---	---	0
1153	sulfadimethoxine - HL60	0	1	-0.874	---	---	0
1154	tolmetin - PC3	0	1	0.874	---	---	0
1155	carbimazole - HL60	0	1	-0.874	---	---	0
1156	cefapirin - HL60	0	1	0.873	---	---	0
1157	vitexin - HL60	0	1	-0.873	---	---	0
1158	pizotifen - HL60	0	1	-0.873	---	---	0
1159	ipratropium bromide - MCF7	0	1	0.873	---	---	0
1160	canadine - HL60	0	1	-0.873	---	---	0
1161	lithocholic acid - HL60	0	1	-0.873	---	---	0
1162	niclosamide - HL60	0	1	0.872	---	---	0
1163	saquinavir - HL60	0	1	-0.872	---	---	0
1164	betulinic acid - HL60	0	1	-0.872	---	---	0
1165	metitepine - HL60	0	1	0.872	---	---	0
1166	melatonin - HL60	0	1	-0.872	---	---	0
1167	primidone - HL60	0	1	-0.872	---	---	0
1168	dehydrocholic acid - HL60	0	1	-0.872	---	---	0
1169	nicardipine - PC3	0	1	0.872	---	---	0
1170	tetracaine - HL60	0	1	-0.872	---	---	0
1171	esculin - HL60	0	1	0.871	---	---	0
1172	trihexyphenidyl - HL60	0	1	-0.871	---	---	0
1173	metrifonate - HL60	0	1	0.871	---	---	0
1174	acemetacin - HL60	0	1	-0.871	---	---	0
1175	gliclazide - PC3	0	1	0.871	---	---	0
1176	6-benzylaminopurine - HL60	0	1	0.871	---	---	0
1177	Prestwick-972 - HL60	0	1	-0.871	---	---	0
1178	1,4-chrysenequinone - HL60	0	1	0.871	---	---	0
1179	ondansetron - HL60	0	1	-0.871	---	---	0
1180	(+/-)-catechin - HL60	0	1	-0.87	---	---	0
1181	trimethylcolchicinic acid - HL60	0	1	-0.87	---	---	0
1182	isoxsuprine - HL60	0	1	0.87	---	---	0
1183	ribavirin - PC3	0	1	-0.87	---	---	0
1184	alpha-ergocryptine - HL60	0	1	-0.87	---	---	0
1185	bemegride - HL60	0	1	0.87	---	---	0
1186	alsterpaullone - MCF7	0	1	0.869	---	---	0
1187	enoxacin - HL60	0	1	-0.869	---	---	0
1188	oxybuprocaine - PC3	0	1	0.869	---	---	0
1189	suloctidil - HL60	0	1	0.869	---	---	0
1190	amantadine - HL60	0	1	-0.869	---	---	0
1191	clebopride - HL60	0	1	0.869	---	---	0
1192	procainamide - HL60	0	1	-0.869	---	---	0
1193	betonicine - HL60	0	1	-0.869	---	---	0
1194	zoxazolamine - PC3	0	1	0.869	---	---	0
1195	etofylline - HL60	0	1	0.868	---	---	0
1196	prednisone - HL60	0	1	-0.868	---	---	0
1197	betamethasone - MCF7	0	1	0.868	---	---	0
1198	cefoperazone - HL60	0	1	0.868	---	---	0
1199	atractyloside - HL60	0	1	-0.868	---	---	0
1200	primaquine - HL60	0	1	-0.868	---	---	0
1201	fusidic acid - HL60	0	1	-0.868	---	---	0
1202	fludrocortisone - HL60	0	1	-0.867	---	---	0
1203	remoxipride - HL60	0	1	0.867	---	---	0
1204	chlorcyclizine - HL60	0	1	-0.867	---	---	0
1205	butyl hydroxybenzoate - HL60	0	1	-0.867	---	---	0
1206	delsoline - PC3	0	1	0.867	---	---	0
1207	2-aminobenzenesulfonamide - HL60	0	1	-0.867	---	---	0
1208	conessine - HL60	0	1	0.867	---	---	0
1209	sparteine - HL60	0	1	-0.867	---	---	0
1210	colforsin - HL60	0	1	0.866	---	---	0
1211	zaprinast - HL60	0	1	-0.866	---	---	0
1212	protoveratrine A - MCF7	0	2	0.866	---	---	0
1213	cefixime - HL60	0	1	-0.866	---	---	0
1214	hexestrol - PC3	0	1	0.866	---	---	0
1215	ampicillin - PC3	0	1	0.866	---	---	0
1216	isoxicam - HL60	0	1	-0.866	---	---	0
1217	equilin - HL60	0	1	0.866	---	---	0
1218	moracizine - HL60	0	1	-0.866	---	---	0
1219	atovaquone - MCF7	0	1	0.866	---	---	0
1220	phensuximide - HL60	0	1	-0.865	---	---	0
1221	dequalinium chloride - PC3	0	1	0.865	---	---	0
1222	S-propranolol - HL60	0	1	0.865	---	---	0
1223	droperidol - HL60	0	1	-0.865	---	---	0
1224	amoxicillin - PC3	0	1	0.865	---	---	0
1225	procyclidine - HL60	0	1	-0.865	---	---	0
1226	bambuterol - HL60	0	1	0.865	---	---	0
1227	yohimbic acid - MCF7	0	1	-0.865	---	---	0
1228	ethoxyquin - HL60	0	1	0.865	---	---	0
1229	tetryzoline - HL60	0	1	0.864	---	---	0
1230	brompheniramine - HL60	0	1	0.864	---	---	0
1231	megestrol - HL60	0	1	-0.864	---	---	0
1232	estropipate - PC3	0	1	-0.864	---	---	0
1233	tobramycin - HL60	0	1	0.864	---	---	0
1234	drofenine - HL60	0	1	0.864	---	---	0
1235	pralidoxime - HL60	0	1	-0.864	---	---	0
1236	guanfacine - HL60	0	1	-0.864	---	---	0
1237	lidocaine - HL60	0	1	0.864	---	---	0
1238	hycanthone - HL60	0	1	-0.863	---	---	0
1239	Prestwick-642 - HL60	0	1	-0.863	---	---	0
1240	bacitracin - HL60	0	1	-0.863	---	---	0
1241	iodixanol - HL60	0	1	-0.863	---	---	0
1242	tyrphostin AG-825 - MCF7	0	1	0.863	---	---	0
1243	daunorubicin - PC3	0	1	0.863	---	---	0
1244	felbinac - HL60	0	1	-0.863	---	---	0
1245	hymecromone - HL60	0	1	-0.862	---	---	0
1246	stachydrine - HL60	0	1	0.862	---	---	0
1247	pirenperone - HL60	0	1	-0.862	---	---	0
1248	nicardipine - HL60	0	1	-0.862	---	---	0
1249	pargyline - HL60	0	1	0.862	---	---	0
1250	velnacrine - HL60	0	1	0.861	---	---	0
1251	colistin - HL60	0	1	-0.861	---	---	0
1252	DL-PPMP - MCF7	0	1	-0.861	---	---	0
1253	xylazine - HL60	0	1	0.861	---	---	0
1254	demecarium bromide - HL60	0	1	-0.861	---	---	0
1255	salsolidin - HL60	0	1	0.861	---	---	0
1256	aminocaproic acid - HL60	0	1	-0.861	---	---	0
1257	pregnenolone - HL60	0	1	-0.86	---	---	0
1258	chlorogenic acid - PC3	0	1	-0.86	---	---	0
1259	harmine - PC3	0	1	0.86	---	---	0
1260	ofloxacin - HL60	0	1	-0.86	---	---	0
1261	theophylline - HL60	0	1	-0.86	---	---	0
1262	cefadroxil - HL60	0	1	-0.859	---	---	0
1263	gliquidone - HL60	0	1	-0.859	---	---	0
1264	chlorpropamide - PC3	0	1	0.859	---	---	0
1265	naftifine - PC3	0	1	-0.859	---	---	0
1266	mifepristone - HL60	0	1	-0.859	---	---	0
1267	Prestwick-1085 - HL60	0	1	-0.859	---	---	0
1268	chloroquine - HL60	0	1	0.859	---	---	0
1269	phentolamine - HL60	0	1	0.859	---	---	0
1270	neostigmine bromide - HL60	0	1	0.859	---	---	0
1271	indometacin - HL60	0	1	0.858	---	---	0
1272	lactobionic acid - HL60	0	1	-0.858	---	---	0
1273	Prestwick-692 - PC3	0	1	-0.858	---	---	0
1274	telenzepine - HL60	0	1	0.858	---	---	0
1275	butamben - HL60	0	1	-0.858	---	---	0
1276	Prestwick-1103 - HL60	0	1	-0.858	---	---	0
1277	moxisylyte - HL60	0	1	-0.858	---	---	0
1278	alfadolone - HL60	0	1	-0.857	---	---	0
1279	sulfacetamide - MCF7	0	1	0.857	---	---	0
1280	benfotiamine - HL60	0	1	0.857	---	---	0
1281	amprolium - HL60	0	1	0.857	---	---	0
1282	arecoline - PC3	0	1	-0.857	---	---	0
1283	clorgiline - HL60	0	1	-0.856	---	---	0
1284	ebselen - MCF7	0	1	0.856	---	---	0
1285	SC-58125 - HL60	0	1	-0.856	---	---	0
1286	hydrastinine - HL60	0	1	-0.856	---	---	0
1287	GW-8510 - PC3	0	2	0.856	---	---	0
1288	hesperidin - HL60	0	1	-0.856	---	---	0
1289	iocetamic acid - HL60	0	1	-0.856	---	---	0
1290	fluoxetine - HL60	0	1	-0.855	---	---	0
1291	isopropamide iodide - HL60	0	1	0.855	---	---	0
1292	hydralazine - HL60	0	1	-0.855	---	---	0
1293	R-atenolol - HL60	0	1	0.855	---	---	0
1294	berberine - HL60	0	1	0.854	---	---	0
1295	tropine - HL60	0	1	-0.854	---	---	0
1296	trapidil - HL60	0	1	-0.854	---	---	0
1297	bufexamac - HL60	0	1	0.854	---	---	0
1298	ellipticine - MCF7	0	2	0.854	---	---	0
1299	piracetam - PC3	0	1	0.854	---	---	0
1300	trioxysalen - HL60	0	1	0.853	---	---	0
1301	crotamiton - HL60	0	1	0.852	---	---	0
1302	alprenolol - PC3	0	1	-0.852	---	---	0
1303	5114445 - MCF7	0	1	0.852	---	---	0
1304	netilmicin - HL60	0	1	-0.852	---	---	0
1305	5186223 - MCF7	0	1	-0.852	---	---	0
1306	doxycycline - HL60	0	1	0.852	---	---	0
1307	L-methionine sulfoximine - HL60	0	1	0.851	---	---	0
1308	bromopride - HL60	0	1	0.85	---	---	0
1309	beta-escin - HL60	0	1	0.85	---	---	0
1310	molindone - PC3	0	1	-0.85	---	---	0
1311	hexylcaine - HL60	0	1	-0.85	---	---	0
1312	rescinnamine - HL60	0	1	-0.849	---	---	0
1313	sertaconazole - HL60	0	1	-0.849	---	---	0
1314	isosorbide - PC3	0	1	-0.849	---	---	0
1315	pergolide - PC3	0	1	-0.849	---	---	0
1316	pimethixene - HL60	0	1	0.849	---	---	0
1317	meprylcaine - HL60	0	1	-0.849	---	---	0
1318	tridihexethyl - HL60	0	1	0.848	---	---	0
1319	triprolidine - PC3	0	1	-0.848	---	---	0
1320	betamethasone - HL60	0	1	-0.848	---	---	0
1321	isopropamide iodide - PC3	0	1	0.848	---	---	0
1322	dobutamine - PC3	0	1	0.848	---	---	0
1323	iobenguane - HL60	0	1	0.848	---	---	0
1324	iocetamic acid - PC3	0	1	-0.847	---	---	0
1325	12,13-EODE - MCF7	0	1	-0.847	---	---	0
1326	monocrotaline - HL60	0	1	-0.847	---	---	0
1327	bergenin - HL60	0	1	-0.847	---	---	0
1328	pramocaine - HL60	0	1	-0.847	---	---	0
1329	sulfasalazine - HL60	0	1	-0.846	---	---	0
1330	lysergol - HL60	0	1	0.846	---	---	0
1331	desipramine - HL60	0	1	-0.846	---	---	0
1332	etoposide - HL60	0	1	0.846	---	---	0
1333	4,5-dianilinophthalimide - MCF7	0	1	0.846	---	---	0
1334	vancomycin - HL60	0	1	-0.846	---	---	0
1335	metrizamide - HL60	0	1	-0.845	---	---	0
1336	cefotaxime - HL60	0	1	0.845	---	---	0
1337	1,4-chrysenequinone - PC3	0	1	0.845	---	---	0
1338	sulmazole - MCF7	0	1	-0.845	---	---	0
1339	nifuroxazide - HL60	0	1	0.844	---	---	0
1340	citiolone - HL60	0	1	0.844	---	---	0
1341	memantine - PC3	0	1	-0.844	---	---	0
1342	fenbufen - HL60	0	1	-0.844	---	---	0
1343	hexestrol - HL60	0	1	0.844	---	---	0
1344	azlocillin - HL60	0	1	0.844	---	---	0
1345	pyridoxine - MCF7	0	2	0.844	---	---	0
1346	hexamethonium bromide - HL60	0	1	0.843	---	---	0
1347	levothyroxine sodium - PC3	0	1	0.843	---	---	0
1348	0297417-0002B - PC3	0	1	0.843	---	---	0
1349	natamycin - PC3	0	1	0.843	---	---	0
1350	trimetazidine - HL60	0	1	0.843	---	---	0
1351	BAS-012416453 - PC3	0	1	0.843	---	---	0
1352	Prestwick-983 - HL60	0	1	-0.842	---	---	0
1353	noretynodrel - HL60	0	1	0.842	---	---	0
1354	hesperetin - HL60	0	1	0.842	---	---	0
1355	hemicholinium - PC3	0	1	-0.842	---	---	0
1356	3-acetamidocoumarin - PC3	0	1	-0.842	---	---	0
1357	etidronic acid - HL60	0	1	-0.841	---	---	0
1358	glipizide - HL60	0	1	-0.841	---	---	0
1359	remoxipride - PC3	0	1	0.841	---	---	0
1360	ronidazole - MCF7	0	1	0.84	---	---	0
1361	dihydroergotamine - HL60	0	1	0.84	---	---	0
1362	isocorydine - HL60	0	1	-0.84	---	---	0
1363	lansoprazole - PC3	0	1	0.84	---	---	0
1364	chlorphenamine - HL60	0	1	-0.84	---	---	0
1365	myricetin - HL60	0	1	-0.84	---	---	0
1366	flucytosine - HL60	0	1	-0.84	---	---	0
1367	clorsulon - PC3	0	1	-0.839	---	---	0
1368	vinpocetine - PC3	0	1	0.839	---	---	0
1369	paracetamol - HL60	0	1	0.839	---	---	0
1370	staurosporine - SKMEL5	0	1	0.839	---	---	0
1371	fluorocurarine - HL60	0	1	0.838	---	---	0
1372	pentetic acid - HL60	0	1	-0.838	---	---	0
1373	sisomicin - HL60	0	1	0.838	---	---	0
1374	fludroxycortide - HL60	0	1	0.838	---	---	0
1375	viomycin - PC3	0	1	-0.838	---	---	0
1376	moracizine - PC3	0	1	0.837	---	---	0
1377	etamsylate - PC3	0	1	0.837	---	---	0
1378	alexidine - MCF7	0	1	0.837	---	---	0
1379	dexpanthenol - HL60	0	1	-0.837	---	---	0
1380	enalapril - HL60	0	1	0.837	---	---	0
1381	glycocholic acid - HL60	0	1	-0.837	---	---	0
1382	lynestrenol - HL60	0	1	-0.836	---	---	0
1383	Gly-His-Lys - MCF7	0	1	-0.836	---	---	0
1384	fendiline - HL60	0	1	0.836	---	---	0
1385	lisuride - HL60	0	1	-0.836	---	---	0
1386	isoflupredone - PC3	0	1	-0.836	---	---	0
1387	cefoperazone - PC3	0	1	-0.836	---	---	0
1388	pinacidil - HL60	0	1	0.835	---	---	0
1389	methylbenzethonium chloride - HL60	0	1	-0.835	---	---	0
1390	nilutamide - HL60	0	1	-0.835	---	---	0
1391	ribostamycin - PC3	0	1	0.835	---	---	0
1392	scopolamine - PC3	0	1	0.834	---	---	0
1393	tranexamic acid - HL60	0	1	-0.834	---	---	0
1394	clopamide - HL60	0	1	-0.834	---	---	0
1395	proglumide - HL60	0	1	0.834	---	---	0
1396	myricetin - PC3	0	1	0.833	---	---	0
1397	bufexamac - PC3	0	1	0.833	---	---	0
1398	cinchonidine - HL60	0	1	0.833	---	---	0
1399	aminophylline - HL60	0	1	0.832	---	---	0
1400	mefenamic acid - HL60	0	1	-0.832	---	---	0
1401	ajmaline - HL60	0	1	-0.832	---	---	0
1402	nadolol - PC3	0	1	-0.832	---	---	0
1403	betazole - HL60	0	1	0.832	---	---	0
1404	lomefloxacin - HL60	0	1	-0.832	---	---	0
1405	nitrofurantoin - HL60	0	1	0.831	---	---	0
1406	isoflupredone - MCF7	0	1	-0.831	---	---	0
1407	amiodarone - PC3	0	1	0.831	---	---	0
1408	nocodazole - HL60	0	1	-0.831	---	---	0
1409	deptropine - PC3	0	1	0.83	---	---	0
1410	nystatin - HL60	0	1	-0.83	---	---	0
1411	diltiazem - HL60	0	1	0.83	---	---	0
1412	galantamine - MCF7	0	2	0.83	---	---	0
1413	griseofulvin - HL60	0	1	-0.829	---	---	0
1414	latamoxef - PC3	0	1	0.829	---	---	0
1415	thiamphenicol - HL60	0	1	-0.829	---	---	0
1416	mepacrine - HL60	0	1	-0.829	---	---	0
1417	clomifene - HL60	0	1	0.829	---	---	0
1418	isocorydine - PC3	0	1	-0.828	---	---	0
1419	oxybutynin - HL60	0	1	-0.828	---	---	0
1420	Prestwick-920 - PC3	0	1	0.828	---	---	0
1421	midecamycin - HL60	0	1	0.828	---	---	0
1422	lymecycline - PC3	0	1	0.827	---	---	0
1423	rifampicin - PC3	0	1	-0.827	---	---	0
1424	iopromide - PC3	0	1	-0.827	---	---	0
1425	triprolidine - HL60	0	1	0.827	---	---	0
1426	flunarizine - HL60	0	1	0.827	---	---	0
1427	nifurtimox - HL60	0	1	-0.826	---	---	0
1428	piromidic acid - HL60	0	1	0.826	---	---	0
1429	finasteride - HL60	0	1	-0.826	---	---	0
1430	etamivan - HL60	0	1	0.826	---	---	0
1431	pentolonium - HL60	0	1	-0.826	---	---	0
1432	prenylamine - PC3	0	1	0.825	---	---	0
1433	tolmetin - HL60	0	1	-0.825	---	---	0
1434	adrenosterone - HL60	0	1	0.825	---	---	0
1435	thapsigargin - PC3	0	1	-0.825	---	---	0
1436	ceforanide - HL60	0	1	-0.825	---	---	0
1437	oxybutynin - PC3	0	1	0.825	---	---	0
1438	brompheniramine - PC3	0	1	-0.825	---	---	0
1439	troleandomycin - MCF7	0	1	0.825	---	---	0
1440	tyrphostin AG-1478 - MCF7	0	1	-0.825	---	---	0
1441	chlormezanone - HL60	0	1	0.824	---	---	0
1442	repaglinide - PC3	0	1	0.824	---	---	0
1443	ascorbic acid - PC3	0	1	0.824	---	---	0
1444	idoxuridine - HL60	0	1	0.824	---	---	0
1445	BW-B70C - MCF7	0	1	-0.823	---	---	0
1446	cinchonine - PC3	0	1	-0.823	---	---	0
1447	ramipril - HL60	0	1	0.823	---	---	0
1448	methylergometrine - HL60	0	1	0.822	---	---	0
1449	nomegestrol - PC3	0	1	-0.822	---	---	0
1450	sertaconazole - PC3	0	1	0.822	---	---	0
1451	seneciphylline - MCF7	0	2	0.822	---	---	0
1452	vinburnine - PC3	0	1	-0.822	---	---	0
1453	streptomycin - HL60	0	1	0.822	---	---	0
1454	pivmecillinam - HL60	0	1	-0.822	---	---	0
1455	azapropazone - PC3	0	1	-0.821	---	---	0
1456	pyrithyldione - HL60	0	1	0.821	---	---	0
1457	etiocholanolone - HL60	0	1	-0.821	---	---	0
1458	atovaquone - HL60	0	1	0.821	---	---	0
1459	beclometasone - PC3	0	1	-0.821	---	---	0
1460	tiletamine - PC3	0	1	-0.821	---	---	0
1461	methoxamine - MCF7	0	2	-0.82	---	---	0
1462	dipivefrine - PC3	0	1	0.82	---	---	0
1463	dilazep - HL60	0	1	-0.82	---	---	0
1464	mepenzolate bromide - HL60	0	1	-0.82	---	---	0
1465	cyclopenthiazide - PC3	0	1	0.82	---	---	0
1466	chlorprothixene - PC3	0	1	0.819	---	---	0
1467	co-dergocrine mesilate - PC3	0	1	-0.819	---	---	0
1468	cycloserine - MCF7	0	2	0.818	---	---	0
1469	cefoperazone - MCF7	0	1	-0.818	---	---	0
1470	suprofen - HL60	0	1	-0.818	---	---	0
1471	acebutolol - HL60	0	1	0.818	---	---	0
1472	laudanosine - PC3	0	1	-0.817	---	---	0
1473	7-aminocephalosporanic acid - HL60	0	1	0.817	---	---	0
1474	guanadrel - HL60	0	1	-0.817	---	---	0
1475	zalcitabine - PC3	0	1	0.817	---	---	0
1476	pyrimethamine - HL60	0	1	-0.816	---	---	0
1477	trazodone - HL60	0	1	0.816	---	---	0
1478	tetramisole - HL60	0	1	0.815	---	---	0
1479	chloropyramine - HL60	0	1	-0.815	---	---	0
1480	theobromine - HL60	0	1	-0.815	---	---	0
1481	salbutamol - PC3	0	2	0.814	---	---	0
1482	isoniazid - HL60	0	1	-0.814	---	---	0
1483	chlortalidone - PC3	0	1	-0.814	---	---	0
1484	camptothecin - PC3	0	1	0.814	---	---	0
1485	methapyrilene - HL60	0	1	-0.814	---	---	0
1486	Prestwick-685 - PC3	0	2	0.814	---	---	0
1487	indapamide - HL60	0	1	-0.813	---	---	0
1488	chlorpropamide - HL60	0	1	-0.813	---	---	0
1489	pivampicillin - PC3	0	1	0.813	---	---	0
1490	levocabastine - PC3	0	1	-0.813	---	---	0
1491	moroxydine - HL60	0	1	-0.812	---	---	0
1492	helveticoside - HL60	0	1	0.812	---	---	0
1493	yohimbic acid - HL60	0	1	-0.812	---	---	0
1494	miconazole - HL60	0	1	-0.811	---	---	0
1495	phenelzine - HL60	0	1	0.811	---	---	0
1496	fisetin - PC3	0	1	0.811	---	---	0
1497	alsterpaullone - PC3	0	2	0.811	---	---	0
1498	pheniramine - HL60	0	1	-0.811	---	---	0
1499	10-methoxyharmalan - PC3	0	1	-0.811	---	---	0
1500	oxolinic acid - HL60	0	1	0.811	---	---	0
1501	benzamil - HL60	0	1	-0.81	---	---	0
1502	clonidine - HL60	0	1	0.81	---	---	0
1503	Prestwick-857 - HL60	0	1	-0.81	---	---	0
1504	latamoxef - HL60	0	1	0.81	---	---	0
1505	streptomycin - MCF7	0	2	-0.81	---	---	0
1506	carbinoxamine - PC3	0	1	0.81	---	---	0
1507	ethionamide - MCF7	0	1	-0.81	---	---	0
1508	alexidine - PC3	0	2	0.81	---	---	0
1509	clofilium tosylate - PC3	0	1	-0.809	---	---	0
1510	sulfadimethoxine - MCF7	0	2	-0.809	---	---	0
1511	gossypol - HL60	0	1	0.809	---	---	0
1512	ronidazole - PC3	0	1	0.809	---	---	0
1513	ifenprodil - PC3	0	1	0.808	---	---	0
1514	levopropoxyphene - MCF7	0	2	-0.808	---	---	0
1515	mometasone - PC3	0	1	0.808	---	---	0
1516	enilconazole - HL60	0	1	-0.808	---	---	0
1517	etofenamate - PC3	0	1	0.808	---	---	0
1518	trimethobenzamide - HL60	0	1	-0.808	---	---	0
1519	pempidine - HL60	0	1	0.807	---	---	0
1520	tiapride - HL60	0	1	-0.807	---	---	0
1521	nizatidine - PC3	0	1	0.807	---	---	0
1522	melatonin - PC3	0	1	0.807	---	---	0
1523	clenbuterol - HL60	0	1	0.807	---	---	0
1524	debrisoquine - HL60	0	1	0.807	---	---	0
1525	diperodon - MCF7	0	1	0.806	---	---	0
1526	solasodine - HL60	0	1	-0.806	---	---	0
1527	sulfinpyrazone - HL60	0	1	0.806	---	---	0
1528	thiocolchicoside - PC3	0	1	0.806	---	---	0
1529	alprostadil - HL60	0	1	0.806	---	---	0
1530	amoxapine - HL60	0	1	0.805	---	---	0
1531	methotrexate - HL60	0	2	-0.805	---	---	0
1532	sulfathiazole - HL60	0	1	0.805	---	---	0
1533	betamethasone - PC3	0	1	-0.805	---	---	0
1534	oxedrine - PC3	0	1	0.805	---	---	0
1535	mephentermine - HL60	0	1	0.804	---	---	0
1536	tetrahydroalstonine - PC3	0	1	-0.804	---	---	0
1537	pirenzepine - HL60	0	1	0.804	---	---	0
1538	antimycin A - HL60	0	1	0.804	---	---	0
1539	hydrochlorothiazide - HL60	0	1	-0.803	---	---	0
1540	pindolol - HL60	0	1	-0.803	---	---	0
1541	menadione - HL60	0	1	0.803	---	---	0
1542	eticlopride - HL60	0	1	-0.803	---	---	0
1543	pyrithyldione - PC3	0	1	-0.803	---	---	0
1544	ceftazidime - HL60	0	1	0.802	---	---	0
1545	MS-275 - PC3	0	2	0.802	---	---	0
1546	nalidixic acid - HL60	0	1	-0.802	---	---	0
1547	cytisine - HL60	0	1	-0.802	---	---	0
1548	flunisolide - HL60	0	1	0.802	---	---	0
1549	clemastine - HL60	0	1	-0.801	---	---	0
1550	corbadrine - PC3	0	1	0.801	---	---	0
1551	sanguinarine - MCF7	0	1	0.801	---	---	0
1552	Prestwick-1083 - PC3	0	1	-0.8	---	---	0
1553	cefepime - PC3	0	1	-0.799	---	---	0
1554	ampyrone - HL60	0	1	-0.799	---	---	0
1555	diphemanil metilsulfate - HL60	0	1	-0.799	---	---	0
1556	fenspiride - HL60	0	1	0.799	---	---	0
1557	clomipramine - HL60	0	1	0.799	---	---	0
1558	diperodon - HL60	0	1	-0.799	---	---	0
1559	tiletamine - HL60	0	1	-0.798	---	---	0
1560	monensin - HL60	0	1	-0.798	---	---	0
1561	arecoline - MCF7	0	2	-0.798	---	---	0
1562	dropropizine - HL60	0	1	0.798	---	---	0
1563	flavoxate - HL60	0	1	0.797	---	---	0
1564	canadine - MCF7	0	2	-0.797	---	---	0
1565	gelsemine - HL60	0	1	-0.797	---	---	0
1566	PHA-00846566E - MCF7	0	1	0.796	---	---	0
1567	amphotericin B - HL60	0	1	-0.796	---	---	0
1568	fenoterol - PC3	0	1	0.796	---	---	0
1569	aminocaproic acid - PC3	0	1	0.796	---	---	0
1570	gefitinib - HL60	0	1	0.796	---	---	0
1571	quercetin - HL60	0	1	-0.796	---	---	0
1572	azacyclonol - PC3	0	2	0.796	---	---	0
1573	medrysone - PC3	0	2	0.795	---	---	0
1574	mecamylamine - PC3	0	1	-0.795	---	---	0
1575	tonzonium bromide - PC3	0	1	0.795	---	---	0
1576	etomidate - MCF7	0	2	0.794	---	---	0
1577	pancuronium bromide - PC3	0	1	-0.794	---	---	0
1578	primaquine - PC3	0	1	0.794	---	---	0
1579	serotonin - PC3	0	1	-0.794	---	---	0
1580	nadide - PC3	0	1	0.793	---	---	0
1581	gramine - PC3	0	1	-0.792	---	---	0
1582	spaglumic acid - MCF7	0	1	-0.792	---	---	0
1583	thiamphenicol - PC3	0	2	-0.792	---	---	0
1584	dyclonine - HL60	0	1	0.792	---	---	0
1585	tetracycline - HL60	0	1	0.791	---	---	0
1586	aminohippuric acid - PC3	0	1	0.791	---	---	0
1587	oxyphenbutazone - PC3	0	1	-0.791	---	---	0
1588	minoxidil - HL60	0	1	-0.791	---	---	0
1589	adiphenine - PC3	0	2	-0.791	---	---	0
1590	dipyridamole - HL60	0	1	0.79	---	---	0
1591	oxolamine - HL60	0	1	-0.79	---	---	0
1592	picotamide - HL60	0	1	0.79	---	---	0
1593	phenazone - MCF7	0	1	-0.789	---	---	0
1594	propantheline bromide - HL60	0	1	0.789	---	---	0
1595	isoconazole - PC3	0	2	0.789	---	---	0
1596	10-methoxyharmalan - HL60	0	1	0.788	---	---	0
1597	acetohexamide - HL60	0	1	-0.788	---	---	0
1598	5149715 - MCF7	0	1	-0.788	---	---	0
1599	STOCK1N-35215 - MCF7	0	1	0.788	---	---	0
1600	noscapine - PC3	0	1	0.788	---	---	0
1601	acetazolamide - PC3	0	1	-0.787	---	---	0
1602	noscapine - HL60	0	1	-0.787	---	---	0
1603	Prestwick-1103 - PC3	0	1	-0.787	---	---	0
1604	streptomycin - PC3	0	1	-0.786	---	---	0
1605	methacholine chloride - MCF7	0	2	0.786	---	---	0
1606	NS-398 - PC3	0	1	0.786	---	---	0
1607	chenodeoxycholic acid - PC3	0	1	-0.786	---	---	0
1608	yohimbine - HL60	0	1	0.786	---	---	0
1609	GW-8510 - MCF7	0	2	0.785	---	---	0
1610	CAY-10397 - MCF7	0	1	0.785	---	---	0
1611	topiramate - MCF7	0	1	-0.785	---	---	0
1612	theophylline - PC3	0	1	-0.785	---	---	0
1613	2-aminobenzenesulfonamide - PC3	0	1	-0.785	---	---	0
1614	chenodeoxycholic acid - HL60	0	1	-0.784	---	---	0
1615	amiprilose - PC3	0	1	-0.784	---	---	0
1616	riboflavin - PC3	0	1	0.784	---	---	0
1617	bacampicillin - PC3	0	1	0.784	---	---	0
1618	paromomycin - HL60	0	1	-0.784	---	---	0
1619	amitriptyline - PC3	0	2	-0.784	---	---	0
1620	ciprofloxacin - HL60	0	1	-0.784	---	---	0
1621	dirithromycin - HL60	0	1	-0.783	---	---	0
1622	co-dergocrine mesilate - HL60	0	1	0.783	---	---	0
1623	articaine - PC3	0	1	-0.783	---	---	0
1624	sulfamethoxazole - HL60	0	1	-0.783	---	---	0
1625	tamoxifen - HL60	0	1	-0.782	---	---	0
1626	nisoxetine - HL60	0	1	0.782	---	---	0
1627	Prestwick-559 - HL60	0	1	0.782	---	---	0
1628	terconazole - PC3	0	1	-0.782	---	---	0
1629	Prestwick-665 - PC3	0	2	0.782	---	---	0
1630	levobunolol - PC3	0	1	-0.782	---	---	0
1631	ascorbic acid - HL60	0	1	-0.782	---	---	0
1632	carcinine - HL60	0	1	0.781	---	---	0
1633	iohexol - HL60	0	1	0.781	---	---	0
1634	imipramine - PC3	0	1	-0.781	---	---	0
1635	lobelanidine - PC3	0	1	0.781	---	---	0
1636	acemetacin - PC3	0	1	-0.781	---	---	0
1637	carbinoxamine - HL60	0	1	0.78	---	---	0
1638	propoxycaine - PC3	0	1	-0.78	---	---	0
1639	N-acetyl-L-aspartic acid - PC3	0	1	-0.78	---	---	0
1640	probucol - HL60	0	1	0.78	---	---	0
1641	esculetin - HL60	0	1	-0.78	---	---	0
1642	5186324 - MCF7	0	1	-0.779	---	---	0
1643	rifampicin - HL60	0	1	-0.779	---	---	0
1644	metanephrine - HL60	0	1	-0.779	---	---	0
1645	mevalolactone - PC3	0	1	-0.778	---	---	0
1646	atropine oxide - HL60	0	1	-0.778	---	---	0
1647	pempidine - PC3	0	1	0.778	---	---	0
1648	propidium iodide - HL60	0	1	-0.778	---	---	0
1649	harmine - HL60	0	1	0.778	---	---	0
1650	salsolidin - PC3	0	1	-0.778	---	---	0
1651	vinblastine - PC3	0	1	-0.777	---	---	0
1652	pentoxifylline - PC3	0	2	-0.777	---	---	0
1653	baclofen - HL60	0	1	0.777	---	---	0
1654	ricinine - HL60	0	1	0.777	---	---	0
1655	physostigmine - PC3	0	1	-0.776	---	---	0
1656	syrosingopine - HL60	0	1	0.776	---	---	0
1657	milrinone - PC3	0	1	0.776	---	---	0
1658	pimozide - PC3	0	1	0.776	---	---	0
1659	artemisinin - MCF7	0	1	0.776	---	---	0
1660	probenecid - PC3	0	1	-0.776	---	---	0
1661	trimethobenzamide - MCF7	0	2	-0.775	---	---	0
1662	colchicine - SKMEL5	0	1	0.775	---	---	0
1663	tolnaftate - HL60	0	1	-0.775	---	---	0
1664	acepromazine - HL60	0	1	0.775	---	---	0
1665	bupropion - HL60	0	1	0.775	---	---	0
1666	3-hydroxy-DL-kynurenine - PC3	0	1	-0.775	---	---	0
1667	sulfadiazine - HL60	0	1	0.775	---	---	0
1668	butacaine - HL60	0	1	-0.774	---	---	0
1669	colchicine - HL60	0	1	0.774	---	---	0
1670	selegiline - HL60	0	1	0.774	---	---	0
1671	sulindac - PC3	0	2	-0.774	---	---	0
1672	Prestwick-559 - MCF7	0	2	0.774	---	---	0
1673	butirosin - HL60	0	1	0.773	---	---	0
1674	cromoglicic acid - MCF7	0	1	-0.773	---	---	0
1675	aconitine - PC3	0	1	-0.772	---	---	0
1676	budesonide - MCF7	0	2	0.772	---	---	0
1677	alpha-estradiol - ssMCF7	0	1	0.772	---	---	0
1678	cefalotin - PC3	0	1	-0.772	---	---	0
1679	metoprolol - PC3	0	1	-0.772	---	---	0
1680	flumetasone - HL60	0	1	0.771	---	---	0
1681	androsterone - PC3	0	1	-0.771	---	---	0
1682	physostigmine - HL60	0	1	0.771	---	---	0
1683	metergoline - HL60	0	1	0.771	---	---	0
1684	guaifenesin - HL60	0	1	0.77	---	---	0
1685	oxetacaine - MCF7	0	2	0.77	---	---	0
1686	pridinol - HL60	0	1	-0.769	---	---	0
1687	astemizole - PC3	0	2	0.769	---	---	0
1688	furazolidone - HL60	0	1	-0.769	---	---	0
1689	midodrine - HL60	0	1	-0.769	---	---	0
1690	lobeline - HL60	0	1	-0.769	---	---	0
1691	prasterone - HL60	0	1	0.768	---	---	0
1692	(-)-MK-801 - HL60	0	1	0.768	---	---	0
1693	sulfamethoxypyridazine - MCF7	0.217	3	0.768	---	---	33
1694	cinnarizine - HL60	0	1	0.768	---	---	0
1695	sulpiride - HL60	0	1	-0.767	---	---	0
1696	paracetamol - PC3	0	1	0.767	---	---	0
1697	nizatidine - MCF7	0	2	-0.766	---	---	0
1698	orciprenaline - HL60	0	1	0.766	---	---	0
1699	pridinol - PC3	0	1	0.766	---	---	0
1700	meglumine - PC3	0	1	0.766	---	---	0
1701	decitabine - MCF7	0	1	-0.766	---	---	0
1702	pimozide - HL60	0	1	0.765	---	---	0
1703	metaraminol - PC3	0	2	0.765	---	---	0
1704	bicuculline - PC3	0	1	-0.765	---	---	0
1705	atracurium besilate - PC3	0	1	-0.765	---	---	0
1706	trihexyphenidyl - PC3	0	1	-0.765	---	---	0
1707	telenzepine - PC3	0	1	0.764	---	---	0
1708	diazoxide - HL60	0	1	0.764	---	---	0
1709	clomipramine - PC3	0	1	0.764	---	---	0
1710	pyrantel - HL60	0	1	0.763	---	---	0
1711	mepyramine - HL60	0	1	-0.763	---	---	0
1712	IC-86621 - PC3	0	2	-0.763	---	---	0
1713	cyproheptadine - HL60	0	1	0.763	---	---	0
1714	pyridoxine - HL60	0	1	-0.763	---	---	0
1715	dexamethasone - HL60	0	1	0.763	---	---	0
1716	abamectin - PC3	0	1	0.762	---	---	0
1717	ribavirin - HL60	0	1	-0.762	---	---	0
1718	quinostatin - MCF7	0	2	0.762	---	---	0
1719	racecadotril - MCF7	0	2	-0.762	---	---	0
1720	methoxamine - PC3	0	1	-0.762	---	---	0
1721	pipemidic acid - PC3	0	1	-0.762	---	---	0
1722	lovastatin - PC3	0	1	-0.761	---	---	0
1723	nabumetone - PC3	0	1	0.761	---	---	0
1724	celastrol - MCF7	0	1	0.761	---	---	0
1725	biotin - HL60	0	1	0.761	---	---	0
1726	niflumic acid - HL60	0	1	0.76	---	---	0
1727	minocycline - HL60	0	1	0.76	---	---	0
1728	mercaptopurine - PC3	0	1	0.76	---	---	0
1729	vancomycin - PC3	0	1	-0.76	---	---	0
1730	camptothecin - MCF7	0	2	0.759	---	---	0
1731	doxorubicin - PC3	0	1	0.759	---	---	0
1732	betaxolol - PC3	0	1	0.759	---	---	0
1733	cefalonium - PC3	0	1	-0.758	---	---	0
1734	convolamine - PC3	0	1	0.758	---	---	0
1735	zalcitabine - MCF7	0	2	-0.758	---	---	0
1736	hydroxyzine - HL60	0	1	0.758	---	---	0
1737	wortmannin - SKMEL5	0	1	0.757	---	---	0
1738	SB-203580 - PC3	0	2	0.757	---	---	0
1739	sulfamerazine - HL60	0	1	-0.757	---	---	0
1740	tocainide - PC3	0	1	-0.757	---	---	0
1741	ethionamide - PC3	0	1	-0.757	---	---	0
1742	oxprenolol - PC3	0	1	0.756	---	---	0
1743	doxepin - HL60	0	1	0.756	---	---	0
1744	methylprednisolone - HL60	0	1	0.756	---	---	0
1745	zidovudine - HL60	0	1	-0.756	---	---	0
1746	8-azaguanine - PC3	0	1	0.756	---	---	0
1747	altizide - PC3	0	1	-0.755	---	---	0
1748	scopolamine N-oxide - HL60	0	1	0.755	---	---	0
1749	luteolin - PC3	0	1	0.755	---	---	0
1750	rilmenidine - PC3	0	1	-0.755	---	---	0
1751	midodrine - PC3	0	2	-0.755	---	---	0
1752	suxibuzone - HL60	0	1	-0.754	---	---	0
1753	alverine - HL60	0	1	0.754	---	---	0
1754	decamethonium bromide - PC3	0	1	0.754	---	---	0
1755	progesterone - HL60	0	1	0.753	---	---	0
1756	thioproperazine - HL60	0	1	-0.753	---	---	0
1757	TTNPB - PC3	0	1	-0.753	---	---	0
1758	chlorzoxazone - HL60	0	1	-0.753	---	---	0
1759	ketorolac - HL60	0	1	0.753	---	---	0
1760	apigenin - PC3	0	1	0.753	---	---	0
1761	dimenhydrinate - MCF7	0	2	-0.753	---	---	0
1762	clioquinol - HL60	0	1	-0.752	---	---	0
1763	pepstatin - PC3	0	1	-0.752	---	---	0
1764	napelline - PC3	0	1	0.751	---	---	0
1765	ergocalciferol - HL60	0	1	-0.751	---	---	0
1766	tranylcypromine - PC3	0	2	0.751	---	---	0
1767	rolipram - HL60	0	1	0.75	---	---	0
1768	lumicolchicine - PC3	0	1	-0.75	---	---	0
1769	isoxicam - PC3	0	2	-0.75	---	---	0
1770	3-acetylcoumarin - HL60	0	1	0.749	---	---	0
1771	saquinavir - MCF7	0	2	0.749	---	---	0
1772	diflorasone - PC3	0	1	-0.749	---	---	0
1773	methyldopate - MCF7	0	2	-0.748	---	---	0
1774	co-dergocrine mesilate - MCF7	0	2	-0.748	---	---	0
1775	Prestwick-972 - PC3	0	1	-0.748	---	---	0
1776	R-atenolol - PC3	0	1	0.748	---	---	0
1777	DL-thiorphan - MCF7	0	2	0.748	---	---	0
1778	tranexamic acid - MCF7	0	2	-0.748	---	---	0
1779	glycopyrronium bromide - HL60	0	1	-0.747	---	---	0
1780	mitoxantrone - MCF7	0	2	0.747	---	---	0
1781	alfuzosin - HL60	0	1	-0.747	---	---	0
1782	amylocaine - HL60	0	1	0.747	---	---	0
1783	fenbufen - PC3	0	2	0.746	---	---	0
1784	Prestwick-1083 - MCF7	0	1	-0.746	---	---	0
1785	lasalocid - HL60	0	1	-0.746	---	---	0
1786	naloxone - HL60	0	1	-0.746	---	---	0
1787	nefopam - PC3	0	1	-0.745	---	---	0
1788	clebopride - MCF7	0	2	-0.745	---	---	0
1789	ganciclovir - PC3	0	1	0.745	---	---	0
1790	artemisinin - HL60	0	1	0.745	---	---	0
1791	tolazamide - MCF7	0	1	-0.745	---	---	0
1792	pilocarpine - MCF7	0	2	-0.745	---	---	0
1793	phthalylsulfathiazole - PC3	0	1	0.744	---	---	0
1794	cefaclor - MCF7	0	2	-0.744	---	---	0
1795	azacyclonol - HL60	0	1	-0.744	---	---	0
1796	meclofenamic acid - HL60	0	1	0.744	---	---	0
1797	CP-690334-01 - PC3	-0.176	4	-0.743	---	---	25
1798	hesperidin - PC3	0	1	0.743	---	---	0
1799	ozagrel - PC3	0	1	0.743	---	---	0
1800	benzydamine - PC3	0	1	0.743	---	---	0
1801	cefsulodin - HL60	0	1	-0.742	---	---	0
1802	nadolol - MCF7	0	2	-0.742	---	---	0
1803	tiratricol - HL60	0	1	0.742	---	---	0
1804	pivmecillinam - PC3	0	1	0.741	---	---	0
1805	propylthiouracil - MCF7	0	2	0.741	---	---	0
1806	alpha-estradiol - HL60	0	3	0.741	---	---	0
1807	1,5-isoquinolinediol - HL60	0	1	-0.741	---	---	0
1808	piretanide - PC3	0	1	-0.74	---	---	0
1809	carbarsone - MCF7	0	2	0.74	---	---	0
1810	chlortetracycline - HL60	0	1	-0.74	---	---	0
1811	diphenylpyraline - HL60	0	1	0.74	---	---	0
1812	parthenolide - PC3	0	1	0.74	---	---	0
1813	pyrazinamide - MCF7	0	2	0.74	---	---	0
1814	levomepromazine - MCF7	0	2	-0.739	---	---	0
1815	canrenoic acid - PC3	0	2	0.739	---	---	0
1816	lidocaine - MCF7	0	2	-0.739	---	---	0
1817	splitomicin - PC3	0	1	-0.739	---	---	0
1818	Y-27632 - MCF7	0	2	0.739	---	---	0
1819	indoprofen - HL60	0	1	-0.739	---	---	0
1820	dacarbazine - MCF7	0	2	0.739	---	---	0
1821	edrophonium chloride - HL60	0	1	0.738	---	---	0
1822	hyoscyamine - HL60	0	1	0.738	---	---	0
1823	ciclosporin - PC3	0	1	-0.738	---	---	0
1824	Prestwick-642 - MCF7	0	2	-0.738	---	---	0
1825	anabasine - HL60	0	1	0.738	---	---	0
1826	levonorgestrel - PC3	0	2	0.737	---	---	0
1827	sulfamerazine - PC3	0	1	-0.737	---	---	0
1828	Prestwick-864 - HL60	0	1	-0.737	---	---	0
1829	clioquinol - PC3	0	1	0.737	---	---	0
1830	trimipramine - PC3	0	1	0.737	---	---	0
1831	estrone - HL60	0	1	-0.737	---	---	0
1832	omeprazole - MCF7	0	2	0.736	---	---	0
1833	cinchonine - MCF7	0	2	-0.736	---	---	0
1834	azapropazone - MCF7	0	1	0.736	---	---	0
1835	3-acetamidocoumarin - MCF7	0	2	-0.736	---	---	0
1836	amprolium - PC3	0	2	-0.735	---	---	0
1837	trioxysalen - PC3	0	1	0.735	---	---	0
1838	adipiodone - MCF7	0	2	0.735	---	---	0
1839	pentetic acid - PC3	0	1	-0.735	---	---	0
1840	cyanocobalamin - PC3	0	1	0.735	---	---	0
1841	ricinine - PC3	0	1	-0.735	---	---	0
1842	amitriptyline - MCF7	-0.268	3	-0.734	---	---	33
1843	trimethylcolchicinic acid - MCF7	0	2	0.734	---	---	0
1844	mometasone - HL60	0	1	-0.734	---	---	0
1845	lasalocid - PC3	0	1	-0.734	---	---	0
1846	corbadrine - MCF7	0	2	0.734	---	---	0
1847	cefepime - HL60	0	1	-0.734	---	---	0
1848	5252917 - MCF7	0	2	0.733	---	---	0
1849	Prestwick-967 - PC3	0	1	-0.733	---	---	0
1850	praziquantel - PC3	0	1	0.733	---	---	0
1851	sulfaguanidine - HL60	0	1	-0.733	---	---	0
1852	ketotifen - MCF7	0	2	-0.733	---	---	0
1853	selegiline - PC3	0	1	-0.732	---	---	0
1854	pyrvinium - PC3	0	1	0.732	---	---	0
1855	verapamil - HL60	0	1	0.732	---	---	0
1856	prednisolone - PC3	0	1	0.732	---	---	0
1857	carbimazole - MCF7	0	2	-0.732	---	---	0
1858	naproxen - HL60	0	2	-0.732	---	---	0
1859	alprostadil - MCF7	0	3	-0.732	---	---	0
1860	spiperone - HL60	0	1	0.731	---	---	0
1861	azacitidine - PC3	0	1	0.731	---	---	0
1862	phenindione - PC3	0	1	0.73	---	---	0
1863	securinine - PC3	0	1	-0.73	---	---	0
1864	niridazole - PC3	0	1	0.73	---	---	0
1865	oxybuprocaine - HL60	0	1	-0.73	---	---	0
1866	dextromethorphan - PC3	0	1	0.73	---	---	0
1867	sulfamonomethoxine - PC3	0	1	-0.73	---	---	0
1868	pseudopelletierine - HL60	0	1	0.73	---	---	0
1869	moxisylyte - MCF7	0	2	0.729	---	---	0
1870	clopamide - PC3	0	1	0.729	---	---	0
1871	trihexyphenidyl - MCF7	0	1	-0.729	---	---	0
1872	guanadrel - MCF7	0	2	-0.729	---	---	0
1873	aminophenazone - HL60	0	1	0.728	---	---	0
1874	cyclic adenosine monophosphate - PC3	0	1	-0.728	---	---	0
1875	irinotecan - PC3	0	1	0.728	---	---	0
1876	butoconazole - PC3	0	1	0.728	---	---	0
1877	sulfametoxydiazine - MCF7	0	2	0.727	---	---	0
1878	doxepin - PC3	0	1	0.727	---	---	0
1879	bretylium tosilate - HL60	0	1	-0.727	---	---	0
1880	monocrotaline - PC3	0	1	0.727	---	---	0
1881	naltrexone - MCF7	0	2	-0.726	---	---	0
1882	mebeverine - PC3	0	1	-0.726	---	---	0
1883	methyldopa - PC3	0	1	-0.726	---	---	0
1884	roxithromycin - PC3	0	1	0.725	---	---	0
1885	pipemidic acid - MCF7	0	1	-0.725	---	---	0
1886	roxarsone - PC3	0	1	0.725	---	---	0
1887	metitepine - MCF7	0	2	-0.725	---	---	0
1888	gemfibrozil - HL60	0	1	0.725	---	---	0
1889	loxapine - HL60	0	1	-0.724	---	---	0
1890	halcinonide - HL60	0	1	0.724	---	---	0
1891	F0447-0125 - PC3	0	2	-0.724	---	---	0
1892	levodopa - HL60	0	1	0.724	---	---	0
1893	xamoterol - HL60	0	1	0.723	---	---	0
1894	primaquine - MCF7	0	2	0.723	---	---	0
1895	berberine - MCF7	0	2	0.723	---	---	0
1896	levamisole - HL60	0	1	0.723	---	---	0
1897	bumetanide - MCF7	0	2	-0.723	---	---	0
1898	iopanoic acid - PC3	0	1	0.722	---	---	0
1899	chrysin - MCF7	0	2	0.722	---	---	0
1900	metronidazole - MCF7	0	2	-0.722	---	---	0
1901	diclofenamide - PC3	0	1	0.722	---	---	0
1902	ambroxol - MCF7	0	2	-0.722	---	---	0
1903	5194442 - MCF7	0	2	-0.721	---	---	0
1904	androsterone - MCF7	0	2	0.721	---	---	0
1905	sulfafurazole - PC3	0	1	-0.721	---	---	0
1906	tiaprofenic acid - HL60	0	1	0.721	---	---	0
1907	spectinomycin - HL60	0	1	0.721	---	---	0
1908	ethambutol - HL60	0	1	0.72	---	---	0
1909	tolnaftate - MCF7	0	2	-0.72	---	---	0
1910	procaine - MCF7	0	2	0.72	---	---	0
1911	apomorphine - HL60	0	1	0.719	---	---	0
1912	florfenicol - MCF7	0	2	0.719	---	---	0
1913	cloxacillin - MCF7	0	2	-0.719	---	---	0
1914	digitoxigenin - PC3	0	1	0.719	---	---	0
1915	Prestwick-685 - HL60	0	1	-0.718	---	---	0
1916	metixene - HL60	0	1	0.718	---	---	0
1917	moxonidine - PC3	0	1	0.718	---	---	0
1918	racecadotril - HL60	0	1	0.717	---	---	0
1919	seneciphylline - PC3	0	1	-0.717	---	---	0
1920	propofol - PC3	0	1	0.717	---	---	0
1921	pentolonium - PC3	0	2	0.717	---	---	0
1922	heptaminol - PC3	0	2	-0.717	---	---	0
1923	debrisoquine - PC3	0	1	-0.716	---	---	0
1924	clemizole - HL60	0	1	-0.716	---	---	0
1925	etamivan - PC3	0	1	0.716	---	---	0
1926	mebhydrolin - PC3	0	1	-0.716	---	---	0
1927	ampicillin - MCF7	0	2	-0.716	---	---	0
1928	aztreonam - HL60	0	1	0.716	---	---	0
1929	irinotecan - MCF7	0	2	0.715	---	---	0
1930	meteneprost - PC3	0	2	-0.715	---	---	0
1931	thioguanosine - PC3	0	1	0.715	---	---	0
1932	thioperamide - HL60	0	1	-0.715	---	---	0
1933	ketorolac - PC3	0	1	0.715	---	---	0
1934	bambuterol - MCF7	0	2	-0.715	---	---	0
1935	bromocriptine - HL60	0	1	0.714	---	---	0
1936	calycanthine - PC3	0	1	-0.714	---	---	0
1937	SR-95531 - PC3	0	1	-0.714	---	---	0
1938	phenindione - HL60	0	1	0.714	---	---	0
1939	dropropizine - MCF7	0	2	-0.714	---	---	0
1940	neostigmine bromide - MCF7	0	2	-0.714	---	---	0
1941	solanine - PC3	0	1	0.713	---	---	0
1942	cyclopentolate - HL60	0	1	0.713	---	---	0
1943	gallamine triethiodide - HL60	0	1	0.713	---	---	0
1944	cinchonine - HL60	0	1	-0.712	---	---	0
1945	racecadotril - PC3	0	1	-0.712	---	---	0
1946	maprotiline - MCF7	0	2	-0.712	---	---	0
1947	dihydroergocristine - PC3	0	1	-0.712	---	---	0
1948	tonzonium bromide - HL60	0	1	0.711	---	---	0
1949	piribedil - PC3	0	1	0.711	---	---	0
1950	8-azaguanine - MCF7	0	2	0.711	---	---	0
1951	convolamine - HL60	0	1	0.711	---	---	0
1952	dihydroergocristine - HL60	0	1	0.71	---	---	0
1953	zimeldine - HL60	0	1	0.71	---	---	0
1954	dicycloverine - MCF7	0	2	-0.71	---	---	0
1955	acetylsalicylsalicylic acid - PC3	0	1	0.71	---	---	0
1956	benzbromarone - MCF7	0	1	-0.709	---	---	0
1957	bromperidol - MCF7	0	2	0.709	---	---	0
1958	Prestwick-857 - PC3	0	1	-0.709	---	---	0
1959	bisacodyl - MCF7	0	2	0.709	---	---	0
1960	tetracycline - PC3	0	2	-0.708	---	---	0
1961	rottlerin - MCF7	0	3	0.708	---	---	0
1962	alpha-yohimbine - PC3	0	1	-0.707	---	---	0
1963	canavanine - MCF7	0	1	0.707	---	---	0
1964	mevalolactone - MCF7	0	1	-0.707	---	---	0
1965	thiocolchicoside - HL60	0	1	0.707	---	---	0
1966	bethanechol - PC3	0	1	-0.706	---	---	0
1967	propylthiouracil - PC3	0	1	0.706	---	---	0
1968	digoxigenin - PC3	0	1	-0.705	---	---	0
1969	disopyramide - HL60	0	1	-0.705	---	---	0
1970	pergolide - HL60	0	1	0.705	---	---	0
1971	thapsigargin - MCF7	0	2	-0.705	---	---	0
1972	phenacetin - PC3	0	1	0.705	---	---	0
1973	galantamine - PC3	0	1	-0.704	---	---	0
1974	raubasine - PC3	0	1	-0.704	---	---	0
1975	alprenolol - HL60	0	1	0.704	---	---	0
1976	flecainide - HL60	0	1	-0.703	---	---	0
1977	dimethyloxalylglycine - PC3	0	1	0.703	---	---	0
1978	zuclopenthixol - MCF7	0	2	-0.702	---	---	0
1979	amodiaquine - HL60	0	1	0.702	---	---	0
1980	clofazimine - PC3	0	1	-0.702	---	---	0
1981	BCB000038 - MCF7	0	2	0.702	---	---	0
1982	dexverapamil - MCF7	0	1	0.702	---	---	0
1983	corynanthine - MCF7	0	2	0.702	---	---	0
1984	heptaminol - MCF7	0	2	-0.701	---	---	0
1985	iopamidol - MCF7	0	2	-0.701	---	---	0
1986	butyl hydroxybenzoate - PC3	0	1	0.701	---	---	0
1987	hydrastine hydrochloride - HL60	0	1	0.701	---	---	0
1988	fursultiamine - MCF7	0	2	-0.701	---	---	0
1989	chloroquine - PC3	0	1	0.7	---	---	0
1990	vigabatrin - MCF7	0	1	-0.7	---	---	0
1991	sotalol - PC3	0	1	0.7	---	---	0
1992	cinchocaine - HL60	0	1	0.7	---	---	0
1993	letrozole - PC3	0	1	-0.7	---	---	0
1994	6-benzylaminopurine - PC3	0	1	-0.699	---	---	0
1995	metolazone - HL60	0	1	0.699	---	---	0
1996	simvastatin - HL60	0	1	0.699	---	---	0
1997	Prestwick-691 - PC3	0	1	-0.699	---	---	0
1998	zomepirac - PC3	0	1	0.699	---	---	0
1999	0316684-0000 - PC3	0	2	-0.699	---	---	0
[truncated: 1,588 more rows]

## Sheet: by atc code
rank	atc code	mean	n	enrichment	p	specificity	percent non-null
1	N07AX	-0.312	4	-0.745	0.00839	0.0327	50
2	R05CB	-0.277	4	-0.722	0.01217	0.044	50
3	J01EA	-0.33	5	-0.603	0.02778	0.0385	60
4	J01FF	-0.281	8	-0.45	0.05373	0.0847	50
5	A07EB	-0.321	2	-0.773	0.10171	0.0718	50
6	R03BC	-0.321	2	-0.773	0.10171	0.0718	50
7	P03AA	-0.403	5	-0.503	0.1061	0.2446	60
8	R01BA	0.366	4	0.488	0.20349	0.1216	50
9	A07AX	-0.205	4	-0.453	0.28373	0.3192	50
10	N04BB	0.367	4	0.45	0.28373	0.3962	50
11	M03AA	-0.345	2	-0.554	0.39831	0.4463	50
12	B02BA	0	2	0.803	---	---	0
13	L01AX	0.166	4	0.739	---	---	25
14	H03BA	0	4	0.707	---	---	0
15	S01LA	0.331	3	0.682	---	---	33
16	A10BX	0	4	0.672	---	---	0
17	A06AB	0	4	0.663	---	---	0
18	A06AG	0	4	0.663	---	---	0
19	P01BE	0	3	0.656	---	---	0
20	J04AC	-0.168	5	-0.633	---	---	20
21	J01XB	0	4	-0.63	---	---	0
22	R03BX	0.141	5	0.628	---	---	20
23	R03DX	0.141	5	0.628	---	---	20
24	H03BB	-0.135	9	-0.621	---	---	22
25	R01AX	0	3	0.619	---	---	0
26	R03BB	0	3	0.619	---	---	0
27	L02AA	-0.08	6	-0.603	---	---	16
28	J01XA	0	4	-0.601	---	---	0
29	P01BX	0	3	-0.595	---	---	0
30	P01AC	0	4	-0.576	---	---	0
31	A04AA	0	4	-0.574	---	---	0
32	P01BD	0	5	-0.564	---	---	0
33	L01BB	0	3	0.563	---	---	0
34	P01BB	-0.208	3	-0.556	---	---	33
35	C08DA	0.226	6	0.547	---	---	33
36	J01GA	0	4	-0.536	---	---	0
37	C02KD	0	4	0.536	---	---	0
38	G03GB	0	4	0.527	---	---	0
39	A07DA	-0.183	6	-0.524	---	---	33
40	D06BX	-0.015	5	-0.522	---	---	20
41	D08AF	-0.206	4	-0.509	---	---	25
42	C07AG	0.151	4	0.498	---	---	25
43	G04CB	0.124	6	-0.485	---	---	0
44	D08AC	0.131	5	-0.484	---	---	0
45	R02AA	0.131	5	-0.484	---	---	0
46	J01DE	0	4	-0.484	---	---	0
47	L01DB	0	10	0.484	---	---	0
48	P02BX	0.002	4	0.48	---	---	25
49	L04AD	-0.08	9	-0.48	---	---	22
50	D01BA	-0.313	5	-0.478	---	---	40
51	P02CE	0	4	0.472	---	---	0
52	L01XB	0	3	-0.472	---	---	0
53	M02AX	-0.255	5	-0.471	---	---	40
54	J01XX	-0.014	4	0.471	---	---	25
55	N07XX	-0.136	5	-0.469	---	---	20
56	G03HA	0.171	4	0.468	---	---	25
57	A07XA	0	4	-0.462	---	---	0
58	C02BB	-0.261	3	-0.462	---	---	33
59	D08AH	0	5	0.461	---	---	0
60	G01AC	0	5	0.461	---	---	0
61	P01AA	0	5	0.461	---	---	0
62	G02AB	0	4	0.457	---	---	0
63	J01DH	0	4	0.444	---	---	0
64	L01CA	0	3	-0.444	---	---	0
65	N02AF	-0.28	5	-0.442	---	---	40
66	P02BB	0.176	5	0.44	---	---	20
67	V03AC	-0.007	8	0.438	---	---	12
68	S01EA	0.114	8	0.436	---	---	25
69	V04CG	0.129	5	0.432	---	---	20
70	C08EX	0	7	-0.432	---	---	0
71	L01AA	-0.281	7	-0.43	---	---	42
72	A03AD	0	4	0.425	---	---	0
73	G04BD	0.088	8	0.425	---	---	12
74	J04AD	0	3	-0.423	---	---	0
75	B02BX	0	4	0.422	---	---	0
76	P01BC	-0.019	5	0.422	---	---	20
77	N05AX	0	3	0.421	---	---	0
78	D07AD	0	8	0.42	---	---	0
79	J04BA	0	10	-0.417	---	---	0
80	M05BA	-0.203	4	-0.413	---	---	25
81	P02CX	-0.114	6	0.412	---	---	0
82	P02CB	0	4	0.411	---	---	0
83	V04CH	0	4	0.404	---	---	0
84	G01AD	0	4	-0.399	---	---	0
85	A16AX	-0.167	7	-0.398	---	---	28
86	G03BA	0.157	5	0.397	---	---	20
87	C04AC	0.169	4	0.396	---	---	25
88	C10AD	0.169	4	0.396	---	---	25
89	N07BB	-0.28	10	-0.395	---	---	40
90	M01AA	0	4	-0.394	---	---	0
91	G03XC	-0.144	7	-0.394	---	---	28
92	C02KC	-0.206	4	0.394	---	---	0
93	R06AB	-0.162	13	-0.392	---	---	23
94	B02AA	0	8	-0.389	---	---	0
95	J01XC	-0.183	4	-0.385	---	---	25
96	C08EA	0.073	7	0.384	---	---	14
97	A03BA	0	9	0.384	---	---	0
98	S01EX	-0.191	3	-0.383	---	---	33
99	G03CB	-0.053	9	-0.38	---	---	11
100	D05AD	0	7	0.38	---	---	0
101	D05BA	0	7	0.38	---	---	0
102	C04AD	0.159	5	-0.377	---	---	0
103	G02AD	0.008	8	-0.375	---	---	12
104	G04CA	-0.14	9	-0.374	---	---	22
105	N03AA	0.019	4	-0.372	---	---	25
106	N06DX	0	4	-0.371	---	---	0
107	N05CH	0	4	-0.367	---	---	0
108	M04AC	0	6	0.366	---	---	0
109	B03BB	0.055	4	-0.364	---	---	25
110	A02BC	0.115	8	0.362	---	---	12
111	M09AA	-0.116	4	-0.361	---	---	25
112	V04CD	-0.17	4	0.36	---	---	0
113	R01AC	-0.099	12	-0.357	---	---	33
114	J05AX	0.128	5	-0.351	---	---	0
115	G02CC	-0.068	13	-0.351	---	---	15
116	G04BX	-0.167	4	-0.35	---	---	25
117	N05AE	-0.149	4	-0.35	---	---	25
118	A11CC	0	8	-0.35	---	---	0
119	J01BA	0.009	9	-0.348	---	---	11
120	L01CB	0.053	4	0.346	---	---	25
121	A05AX	0	4	-0.345	---	---	0
122	N01AX	0.045	14	0.344	---	---	7
123	G03DA	0	4	0.342	---	---	0
124	V03AF	0.298	5	0.339	---	---	40
125	C01BG	0.217	4	0.337	---	---	25
126	C08DB	-0.18	5	0.336	---	---	0
127	G03XA	0.194	4	0.335	---	---	25
128	J05AE	0	4	0.335	---	---	0
129	J02AB	0.016	9	0.335	---	---	22
130	C03DA	-0.112	5	-0.333	---	---	40
131	N03AB	-0.159	10	-0.332	---	---	40
132	N05AG	-0.082	8	0.331	---	---	0
133	G02CA	0.107	7	0.33	---	---	14
134	L02BB	-0.132	9	-0.329	---	---	22
135	J01XE	-0.128	5	0.328	---	---	0
136	D10AF	-0.237	18	-0.328	---	---	38
137	C10AA	0.141	12	0.327	---	---	16
138	N01BX	-0.284	8	-0.325	---	---	37
139	L01XE	0	3	0.324	---	---	0
140	N05CE	0.19	4	0.322	---	---	25
141	M01AH	0.043	14	0.319	---	---	7
142	B03BA	0	4	0.318	---	---	0
143	J01ED	0.103	23	0.318	---	---	13
144	R06AC	-0.054	12	-0.318	---	---	8
145	P02BA	-0.159	8	-0.317	---	---	25
146	N03AC	0	4	-0.317	---	---	0
147	C03BD	0.159	4	0.316	---	---	25
148	L02AB	0.14	4	-0.314	---	---	0
149	C08CA	0.095	31	0.313	---	---	19
150	M03BA	-0.056	7	-0.313	---	---	28
151	P01CC	-0.103	8	-0.312	---	---	12
152	C02DC	0	5	-0.311	---	---	0
153	P02DA	0	5	0.311	---	---	0
154	N02BG	-0.132	9	-0.308	---	---	22
155	A01AD	-0.139	17	0.307	---	---	5
156	P02CF	0.034	5	0.305	---	---	20
157	C01EA	0.252	7	0.304	---	---	28
158	C01CX	0	3	0.3	---	---	0
159	G03XB	0	4	-0.298	---	---	0
160	A07AB	-0.008	14	0.297	---	---	7
161	C03CC	-0.071	3	-0.297	---	---	33
162	R07AB	-0.073	12	0.297	---	---	8
163	R05CA	0.028	10	0.296	---	---	10
164	M03CA	0.127	6	0.296	---	---	16
165	C01BA	0	18	-0.294	---	---	0
166	C02DG	-0.177	4	-0.294	---	---	25
167	G01AX	0.16	8	-0.293	---	---	0
168	A08AB	0	5	-0.292	---	---	0
169	C01EB	0	12	0.291	---	---	0
170	A03AA	-0.163	12	-0.291	---	---	25
171	J05AF	0	8	-0.289	---	---	0
172	C01CE	0.091	13	0.288	---	---	23
173	N05BE	-0.148	4	0.288	---	---	0
174	C02DB	0.096	6	0.287	---	---	16
175	N06BX	-0.068	17	0.286	---	---	0
176	A05AA	0	7	-0.286	---	---	0
177	C03CA	-0.113	16	-0.286	---	---	25
178	P01BA	-0.229	12	-0.285	---	---	33
179	C04AA	0	5	0.284	---	---	0
180	S02DA	0	5	-0.283	---	---	0
181	R05DA	-0.091	8	0.282	---	---	0
182	B01AA	0.102	15	0.282	---	---	13
183	D10BA	0.004	4	-0.281	---	---	25
184	C03DB	-0.205	10	-0.281	---	---	30
185	C01DX	-0.101	21	-0.281	---	---	19
186	G01AG	0	4	0.28	---	---	0
187	A14AA	0	4	0.279	---	---	0
188	N05AF	0.137	12	0.278	---	---	16
189	L01AD	-0.045	15	-0.278	---	---	13
190	N04BA	-0.142	5	-0.276	---	---	20
191	N02CA	0.183	10	0.276	---	---	30
192	J04AK	-0.056	9	0.276	---	---	0
193	D06BB	0.087	15	-0.276	---	---	6
194	S01XA	0	8	-0.274	---	---	0
195	P01AX	-0.213	9	-0.273	---	---	33
196	S01ED	0.018	16	-0.272	---	---	12
197	N07CA	-0.081	12	0.271	---	---	8
198	C05AX	-0.074	4	0.27	---	---	25
199	C05CX	-0.074	4	0.27	---	---	25
200	H02AA	0.072	12	-0.27	---	---	8
201	C01AB	-0.214	3	-0.269	---	---	33
202	A07AC	-0.136	5	0.268	---	---	0
203	N04BD	0	4	0.268	---	---	0
204	P02CC	0	9	0.267	---	---	0
205	C02CA	0.07	14	0.267	---	---	7
206	G02CB	0.158	14	0.263	---	---	21
207	J01EC	0.149	10	0.263	---	---	20
208	D07XB	0.006	23	0.262	---	---	4
209	A04AD	-0.186	4	0.262	---	---	0
210	N05CM	-0.186	4	0.262	---	---	0
211	N06DA	-0.07	8	0.262	---	---	0
212	S01GX	0.01	12	-0.261	---	---	8
213	A11HA	0	11	0.261	---	---	0
214	N03AX	0.026	5	-0.261	---	---	20
215	R02AB	-0.092	8	-0.256	---	---	12
216	G03CA	-0.08	45	-0.256	---	---	13
217	N02BE	-0.097	8	0.255	---	---	0
218	C04AB	-0.106	12	-0.254	---	---	16
219	R03AB	-0.187	4	0.25	---	---	0
220	R03CB	-0.187	4	0.25	---	---	0
221	H03AA	0	8	-0.249	---	---	0
222	N02CX	-0.081	8	-0.248	---	---	25
223	C02AA	0	6	-0.247	---	---	0
224	D09AA	-0.05	18	-0.247	---	---	11
225	R06AE	0.041	19	0.246	---	---	10
226	R03AC	-0.027	21	0.245	---	---	14
227	N03AD	-0.089	8	0.245	---	---	0
228	N04AA	0.077	20	-0.244	---	---	0
229	D07XC	0	7	-0.244	---	---	0
230	A03AX	0.088	8	-0.243	---	---	0
231	N05BB	0	5	-0.243	---	---	0
232	C02CC	-0.082	7	-0.241	---	---	14
233	A05BA	-0.095	6	0.24	---	---	0
234	V04CA	0.094	7	0.239	---	---	14
235	D07AB	-0.029	27	0.238	---	---	3
236	G03DB	0.106	11	0.238	---	---	27
237	N07AA	0	4	0.236	---	---	0
238	N03AF	0	8	0.234	---	---	0
239	C04AE	0	9	-0.234	---	---	0
240	B05CA	-0.081	18	-0.233	---	---	16
241	J01DF	-0.026	5	0.23	---	---	20
242	P02CA	-0.231	16	-0.229	---	---	31
243	N02BA	-0.086	18	0.227	---	---	5
244	D03AX	0	8	0.227	---	---	0
245	P01CX	0.189	4	0.227	---	---	25
246	A02BA	-0.104	19	-0.226	---	---	26
247	N07BA	-0.165	4	-0.225	---	---	25
248	G03CC	-0.028	17	-0.225	---	---	5
249	D10AA	-0.084	16	0.224	---	---	0
250	L02BG	0	5	0.222	---	---	0
251	L01BA	0.099	8	0.221	---	---	12
252	C01AA	-0.003	10	0.218	---	---	10
253	J01CE	0.054	12	0.215	---	---	8
254	R03DA	-0.143	21	-0.214	---	---	23
255	A07EC	0.126	10	0.214	---	---	20
256	S01EB	-0.12	16	-0.214	---	---	18
257	V08AB	0.058	26	-0.213	---	---	7
258	G01AA	-0.188	19	-0.212	---	---	31
259	C01BB	0.092	15	0.211	---	---	13
260	S01BC	0.039	30	0.21	---	---	13
261	R03CC	-0.046	25	0.209	---	---	12
262	N02BB	0.035	19	0.208	---	---	21
263	N01BA	-0.012	12	-0.208	---	---	8
264	B01AC	-0.01	35	0.208	---	---	8
265	C07AA	0.006	36	-0.207	---	---	5
266	S01BA	-0.051	45	0.206	---	---	0
267	A01AC	-0.088	16	-0.205	---	---	12
268	J02AX	0	4	-0.205	---	---	0
269	D10AD	-0.086	26	0.201	---	---	3
270	J01CF	0.068	12	-0.201	---	---	8
271	D04AA	0.023	20	-0.201	---	---	10
272	R02AD	-0.005	13	-0.201	---	---	7
273	L01CD	-0.132	6	0.2	---	---	0
274	C10AX	-0.078	10	-0.198	---	---	20
275	C03AA	-0.098	24	-0.198	---	---	12
276	C01BC	0	10	0.197	---	---	0
277	G03AC	0.042	19	0.196	---	---	10
278	C04AX	0.045	37	0.195	---	---	8
279	N06AF	-0.061	25	-0.194	---	---	16
280	D01AC	-0.056	35	0.191	---	---	8
281	J01GB	0.029	33	0.19	---	---	9
282	N04BC	-0.107	18	0.189	---	---	0
283	M03BB	0.008	8	0.189	---	---	12
284	M04AB	0.002	11	0.188	---	---	9
285	M01AC	0.061	8	0.187	---	---	25
286	M01AX	-0.17	19	-0.187	---	---	26
287	N05AH	0.039	21	-0.185	---	---	4
288	L04AX	0.046	22	0.183	---	---	9
289	N07AB	-0.083	8	0.177	---	---	0
290	D01AA	-0.084	12	0.176	---	---	8
291	R06AA	0.001	23	-0.176	---	---	17
292	C07AB	0.026	21	0.176	---	---	9
293	S03BA	-0.041	16	-0.175	---	---	6
294	A01AB	-0.055	53	-0.175	---	---	15
295	S01FA	-0.061	23	0.175	---	---	0
296	N01BB	-0.004	23	0.174	---	---	4
297	A10BG	-0.002	41	-0.173	---	---	4
298	D11AX	0.006	29	-0.172	---	---	6
299	A03AB	-0.056	13	-0.171	---	---	7
300	D07AA	-0.119	12	0.17	---	---	0
301	J01AA	-0.014	41	0.169	---	---	7
302	C02DA	0.13	5	0.167	---	---	20
303	V03AH	0.13	5	0.167	---	---	20
304	S02BA	-0.074	19	-0.167	---	---	10
305	N05AL	-0.045	14	0.167	---	---	0
306	A07AA	-0.046	32	-0.167	---	---	9
307	D06BA	-0.114	23	-0.166	---	---	17
308	M03BX	-0.067	22	-0.165	---	---	9
309	S01AB	0.027	13	0.165	---	---	7
310	J01XD	-0.03	16	-0.163	---	---	18
311	P01AB	-0.03	16	-0.163	---	---	18
312	N05AC	-0.017	24	0.163	---	---	8
313	R01AA	-0.165	16	-0.163	---	---	25
314	R01AB	-0.165	16	-0.163	---	---	25
315	C01BD	0.085	9	0.163	---	---	11
316	D06AX	-0.025	24	-0.162	---	---	12
317	G03DC	0.016	19	-0.161	---	---	10
318	R06AD	-0.128	12	-0.16	---	---	25
319	J01MB	-0.001	25	0.159	---	---	4
320	J04AB	-0.057	11	-0.158	---	---	9
321	J01DC	0.096	35	0.158	---	---	20
322	D07XA	-0.093	8	0.157	---	---	0
323	S01GA	-0.168	20	-0.155	---	---	25
324	D07AC	-0.034	35	0.154	---	---	5
325	N05AA	-0.087	37	0.154	---	---	2
326	A11DA	-0.088	8	-0.153	---	---	25
327	C02AC	0.039	16	0.152	---	---	12
328	G04BE	0.044	28	0.152	---	---	7
329	S01AX	0.018	30	-0.151	---	---	10
330	A07EA	-0.036	23	-0.151	---	---	8
331	C10AB	0.022	18	0.151	---	---	11
332	S03AA	0.076	28	-0.15	---	---	7
333	A10BA	0.045	17	-0.15	---	---	5
334	C05AA	-0.05	28	0.148	---	---	0
335	L01XX	-0.083	34	0.147	---	---	2
336	N06AX	-0.069	18	-0.147	---	---	16
337	R03BA	0.019	29	0.146	---	---	6
338	A03FA	-0.014	24	-0.144	---	---	8
339	S01EC	0	20	0.141	---	---	10
340	D01AE	0.06	21	0.141	---	---	19
341	V08AC	0.057	12	0.139	---	---	8
342	C01CA	-0.001	35	-0.138	---	---	5
343	R05DB	-0.063	23	-0.131	---	---	8
344	J01MA	0.029	25	-0.131	---	---	8
345	N06AA	-0.102	46	-0.131	---	---	17
346	R06AX	-0.052	36	0.13	---	---	11
347	D06AA	-0.033	19	0.127	---	---	5
348	S02AA	0.015	42	-0.127	---	---	9
349	J01EB	-0.016	28	0.126	---	---	10
350	J01CA	-0.053	41	0.126	---	---	4
351	S01AD	-0.035	23	0.124	---	---	8
352	J05AB	-0.003	23	-0.124	---	---	8
353	J01FA	-0.039	37	0.124	---	---	8
354	N06AB	0.003	21	0.12	---	---	4
355	C09AA	-0.042	16	-0.12	---	---	12
356	A02BX	-0.058	14	0.12	---	---	7
357	J01DB	-0.043	22	0.12	---	---	9
358	G01AF	-0.011	37	0.119	---	---	13
359	J01DD	-0.029	22	-0.114	---	---	4
360	L02BA	0.05	47	0.112	---	---	12
361	M01AE	0.038	54	0.109	---	---	7
362	S01CB	-0.061	23	0.109	---	---	0
363	A10BB	-0.007	41	0.109	---	---	4
364	R01AD	-0.003	42	0.109	---	---	4
365	M01AG	-0.035	20	-0.107	---	---	10
366	N05AD	0.001	43	-0.106	---	---	2
367	L04AA	-0.062	51	0.105	---	---	5
368	V03AB	-0.002	18	0.102	---	---	11
369	D04AB	0.021	30	-0.101	---	---	3
370	H02AB	-0.069	40	-0.099	---	---	10
371	S01HA	-0.098	26	-0.096	---	---	11
372	N05AB	-0.033	60	0.094	---	---	8
373	S01AA	-0.065	68	-0.09	---	---	14
374	N03AG	0.001	60	-0.085	---	---	10
375	C03BA	-0.021	28	-0.083	---	---	7
376	M01AB	-0.026	49	0.08	---	---	10
377	C05AD	-0.025	32	-0.074	---	---	6
378	M02AA	0.002	83	0.047	---	---	10
