# Supplementary material for: Comprehensive transcriptomic analysis of immune-related eRNAs associated with prognosis and immune microenvironment in melanoma
Source: Front Surg. 2022 Sep 9;9:917061. doi: 10.3389/fsurg.2022.917061 (PMC9632973; doi:10.3389/fsurg.2022.917061)
Supplement: Supplementary file 3 [file Table2.xlsx]

## Sheet: riskDiff
gene	lowMean	highMean	logFC	pValue	fdr
IGHV4-34	71.088	14.9745	-2.2471	1.49716e-19	2.76509e-18
ALDH3B2	3.08683	15.6403	2.34107	1.89521e-06	8.95634e-06
IGKV2-28	8.95936	0.315747	-4.82656	4.00441e-19	7.19399e-18
CD8A	17.6325	2.47475	-2.83288	2.80089e-37	8.7395e-35
CCL19	66.071	17.7558	-1.89573	1.42919e-13	1.60169e-12
TRAV8-3	1.9877	0.329429	-2.59306	6.76872e-29	2.62277e-27
FCN1	2.5678	0.773621	-1.73084	3.18385e-22	7.12281e-21
BTG2	23.4647	10.8201	-1.11678	3.54039e-18	5.77419e-17
NKG7	50.969	8.56623	-2.57289	4.81636e-33	3.41962e-31
PLCL2	2.05468	0.913346	-1.16968	8.87031e-23	2.04621e-21
CH25H	1.96075	0.692524	-1.50147	8.6229e-21	1.74474e-19
SEL1L3	9.56206	4.12691	-1.21226	1.06358e-22	2.44396e-21
CXCR6	3.54719	0.584731	-2.60083	2.11216e-37	6.76861e-35
IGLV4-60	16.1605	3.6574	-2.14359	1.68252e-13	1.8785e-12
BLNK	2.51598	0.796269	-1.65979	2.62732e-24	6.68502e-23
LINC02446	2.41499	0.277807	-3.11986	1.48481e-36	2.98396e-34
PLXDC1	2.18973	1.04745	-1.06388	0.00260547	0.00586763
ABI3BP	2.69714	0.775188	-1.79881	4.04925e-17	6.06211e-16
IGHV3-73	114.321	5.28164	-4.43596	5.33874e-19	9.44798e-18
ZNF703	22.9403	48.5254	1.08085	1.73112e-16	2.473e-15
FGFBP1	0.740192	6.06323	3.03412	0.00838986	0.0162932
IGLV1-51	355.311	28.9208	-3.61891	9.95829e-17	1.44347e-15
KRTDAP	8.2242	93.6151	3.50879	0.000357709	0.00100841
TRBC2	35.5738	7.21845	-2.30106	2.46777e-31	1.31212e-29
BCL11B	1.5271	0.495982	-1.62244	2.00957e-22	4.52994e-21
UBASH3A	1.98585	0.372841	-2.41312	5.90642e-34	5.26559e-32
EFCAB13-DT	5.10159	2.456	-1.05463	3.51247e-10	2.87025e-09
S100A7	22.6205	271.974	3.58776	0.00176614	0.0041517
CD72	4.99817	1.12255	-2.15461	1.47792e-34	1.63773e-32
TRIM69	8.12642	4.0481	-1.00537	1.20301e-26	3.62953e-25
CES1	1.46564	0.67595	-1.11654	0.000150207	0.000467372
CCL4	10.9686	2.07053	-2.40531	5.7131e-37	1.47261e-34
UCP2	37.7101	15.6778	-1.26623	1.33664e-19	2.47634e-18
TRBV5-6	1.73588	0.333697	-2.37906	2.52095e-29	1.03088e-27
CLU	33.0541	10.095	-1.71118	9.23179e-12	8.93562e-11
IGHV2-26	29.1484	3.76246	-2.95367	9.68902e-19	1.6845e-17
HCP5	18.6741	5.27067	-1.82498	2.67696e-30	1.2208e-28
AGAP2	1.76614	0.791016	-1.15882	1.5845e-23	3.82635e-22
CSF3R	1.84944	0.651016	-1.50633	4.82888e-28	1.69899e-26
RHOH	2.07215	0.351991	-2.55752	9.67831e-36	1.50994e-33
AOAH	5.69748	1.38741	-2.03794	8.50766e-35	1.03995e-32
TNFSF4	2.83121	1.29023	-1.13379	1.13996e-21	2.43104e-20
TRBV29-1	3.70764	0.612784	-2.59705	2.89451e-29	1.17134e-27
MYO1F	5.25482	1.70527	-1.62364	1.08455e-33	8.93024e-32
DHH	1.44681	0.62039	-1.22163	0.00752886	0.0148634
SLA2	3.25438	0.613894	-2.40632	5.7131e-37	1.47261e-34
EFNA3	1.29471	3.13494	1.27581	1.95133e-11	1.8319e-10
LPAR1	5.34908	2.26578	-1.23928	1.66654e-14	1.99799e-13
FCER1G	121.58	32.9962	-1.88154	1.24312e-29	5.28305e-28
LAT2	4.08895	1.36442	-1.58345	3.71241e-37	1.02368e-34
CFH	9.88968	3.59396	-1.46035	2.5063e-20	4.90383e-19
TC2N	2.11664	0.889419	-1.25084	1.66986e-18	2.83255e-17
IRF8	7.77831	1.70322	-2.1912	8.46557e-33	5.7032e-31
APOBEC3G	7.47304	2.25636	-1.7277	2.22994e-35	3.14766e-33
OTULINL	2.66444	0.998602	-1.41585	2.03457e-32	1.25646e-30
HLA-B	1243.26	442.356	-1.49085	1.87425e-31	1.01013e-29
IGKV1-5	296.006	48.2911	-2.6158	3.75164e-18	6.10195e-17
ARHGAP9	5.47935	1.19763	-2.19382	8.30365e-37	1.89339e-34
SEPTIN1	6.61446	2.06528	-1.67929	3.05341e-24	7.71946e-23
IRF1	17.4449	4.60479	-1.9216	1.56898e-38	1.16271e-35
ICAM3	1.77469	0.386564	-2.19879	6.92373e-30	2.97445e-28
CLIC2	5.7779	2.4029	-1.26577	1.57283e-23	3.80592e-22
FIBIN	2.7925	1.26524	-1.14215	2.27598e-05	8.5671e-05
RNASET2	6.10003	3.04232	-1.00364	3.20833e-21	6.67389e-20
SOD2	17.9179	8.44065	-1.08598	2.02285e-26	5.9664e-25
IL2RB	11.266	2.50581	-2.16863	1.40437e-33	1.11756e-31
GAP43	6.67285	3.00776	-1.14962	5.0097e-05	0.000173716
LSP1	21.9222	8.12855	-1.43132	3.29144e-24	8.30354e-23
TRBJ2-7	4.53448	0.909545	-2.31772	3.18475e-26	9.2553e-25
IGHV4-61	20.6799	1.68952	-3.61354	2.82319e-18	4.6557e-17
C15orf48	4.63417	2.30236	-1.0092	9.07779e-17	1.3223e-15
TTYH3	51.6158	104.335	1.01534	1.63165e-09	1.23462e-08
MIR8071-2	9.89037	1.49513	-2.72575	5.51672e-19	9.73389e-18
TRAV12-2	2.30652	0.527906	-2.12736	2.62236e-27	8.42638e-26
IGHV6-1	6.64295	1.20983	-2.45703	4.63282e-17	6.92703e-16
IL34	4.66919	1.529	-1.61058	2.45916e-09	1.82582e-08
TRBV5-1	2.37755	0.502415	-2.24252	5.13738e-25	1.36273e-23
RAPGEFL1	1.08699	2.28928	1.07456	0.000380223	0.00106579
VMO1	4.35734	1.77255	-1.29762	1.28073e-14	1.54483e-13
CTSW	11.48	2.47094	-2.216	9.83172e-34	8.20948e-32
SLC7A4	3.40511	6.95706	1.03078	1.57998e-05	6.18076e-05
CD28	1.8413	0.528219	-1.80152	3.96774e-26	1.14466e-24
SERPINB7	0.713555	3.40467	2.25442	0.0162015	0.0290139
IGLC6	2.17398	0.471306	-2.2056	3.70432e-16	5.09606e-15
FOXF2	2.42041	5.11218	1.07869	5.38203e-07	2.80381e-06
DOK2	9.43969	2.89674	-1.70431	1.23927e-31	6.83442e-30
LINC01480	1.63589	0.803859	-1.02506	5.45215e-11	4.86794e-10
TRIM22	12.0781	3.88493	-1.63643	3.33207e-31	1.73282e-29
SLA	5.20289	1.26562	-2.03947	1.30821e-38	1.11637e-35
TFAP2A-AS1	3.37406	7.29179	1.11179	1.20913e-12	1.26985e-11
GZMA	22.537	3.25562	-2.79129	2.62042e-40	9.74213e-37
OLFML3	28.8157	13.223	-1.1238	3.46296e-11	3.15122e-10
NCCRP1	1.87188	14.7149	2.97472	0.000510673	0.00137932
STX11	4.52887	2.12692	-1.09038	7.21866e-18	1.13067e-16
TMEM176A	12.8893	4.82245	-1.41834	2.34073e-27	7.60386e-26
GPR183	7.18558	2.19365	-1.71177	6.95312e-26	1.97232e-24
IGFLR1	1.84955	0.894935	-1.04732	3.09793e-23	7.37594e-22
OR2I1P	19.3233	3.72073	-2.37668	5.4926e-27	1.70486e-25
EPYC	2.35628	0.331408	-2.82983	0.000416313	0.00115521
IGKV2D-28	5.58503	0.0654167	-6.41576	1.93741e-18	3.26305e-17
CGAS	2.22348	1.07783	-1.04469	4.72503e-20	9.06548e-19
ITGB7	2.22971	0.730607	-1.60969	2.63673e-21	5.50417e-20
HLA-DRB5	225.28	60.9373	-1.88632	3.24402e-28	1.17628e-26
S1PR1	5.58347	2.722	-1.03649	6.95178e-15	8.55055e-14
ITK	1.93416	0.439811	-2.13675	3.94457e-30	1.77835e-28
IGLV2-11	156.672	16.0503	-3.28708	2.87569e-18	4.73571e-17
IGHV3-15	147.747	33.3824	-2.14598	1.3114e-19	2.43718e-18
CEMIP	8.94457	3.38469	-1.40199	4.055e-07	2.16577e-06
OGN	1.66711	0.422399	-1.98067	0.010274	0.0194467
CCR5	6.61307	1.28423	-2.36442	3.99445e-38	1.97342e-35
CCL8	6.44788	1.05905	-2.60605	2.27714e-38	1.22727e-35
COLEC12	2.88801	1.42993	-1.01413	1.14837e-14	1.39226e-13
NLRC5	6.96958	2.69045	-1.37323	1.30051e-28	4.92655e-27
MARCO	13.1905	2.60739	-2.33882	9.67921e-20	1.8045e-18
PTAFR	5.51553	1.88958	-1.54543	2.86389e-30	1.30104e-28
IGKV1-9	117.765	12.4283	-3.24421	2.06466e-19	3.77787e-18
IGKV1-6	63.829	10.3024	-2.63123	3.30614e-18	5.39958e-17
IGKV1D-12	4.08512	0.233239	-4.1305	3.16102e-18	5.17683e-17
DPYD	4.74897	2.01276	-1.23844	4.19066e-26	1.20604e-24
IL15RA	3.29335	1.01732	-1.69478	6.67009e-38	2.92916e-35
EAF2	2.39609	0.717858	-1.73891	5.61422e-30	2.43838e-28
IGHV2-5	18.015	2.96234	-2.60439	1.81288e-16	2.58667e-15
XAF1	2.37496	0.970674	-1.29085	3.25588e-25	8.79384e-24
LAPTM5	108.448	33.6802	-1.68703	1.63335e-35	2.33333e-33
CD52	47.6735	9.78213	-2.28497	3.57638e-28	1.28501e-26
GBP3	7.30344	2.67802	-1.44741	6.58484e-26	1.87684e-24
LRP2	3.17499	1.33917	-1.24542	1.30987e-06	6.39405e-06
ADORA1	1.81783	0.799362	-1.1853	8.80383e-06	3.62959e-05
LMO2	4.48361	1.82176	-1.29933	5.33846e-30	2.33572e-28
GFI1	1.73959	0.647115	-1.42665	5.88861e-22	1.28584e-20
IGKV3D-15	8.99933	3.12416	-1.52635	1.36323e-18	2.3392e-17
MSR1	5.35359	1.86404	-1.52208	9.59891e-28	3.25184e-26
TNFRSF4	4.86416	2.04248	-1.25187	5.55267e-18	8.84919e-17
IGHV3OR16-9	2.36992	0.22184	-3.41725	1.58875e-21	3.3699e-20
IGHV3-48	37.255	4.11518	-3.17841	3.09527e-18	5.08319e-17
IFIH1	11.6617	5.27851	-1.14358	1.68432e-24	4.35098e-23
DPT	10.7221	4.24204	-1.33775	1.72492e-08	1.14451e-07
EDN3	39.9525	12.9276	-1.62783	0.000259089	0.000757418
TRBJ2-3	3.12344	0.583311	-2.4208	2.57053e-25	6.97455e-24
IGHV3-72	24.4558	3.11695	-2.97197	1.02638e-16	1.48231e-15
BIN2	4.91923	1.09503	-2.16746	1.91766e-38	1.2082e-35
EMB	5.19368	1.99769	-1.37842	2.37668e-25	6.52321e-24
APOBEC3D	4.17537	1.81496	-1.20197	6.46281e-28	2.2276e-26
MCUB	4.54838	2.00118	-1.18451	4.73728e-25	1.26225e-23
AOX1	1.56621	0.517604	-1.59736	6.99216e-15	8.5913e-14
ITGB2	32.0694	9.03927	-1.82692	4.23226e-32	2.57343e-30
IGKV1D-13	8.10275	1.6026	-2.338	5.56645e-15	6.90391e-14
CCL5	94.6243	16.7958	-2.49411	9.57186e-35	1.13494e-32
MLC1	1.98293	0.692953	-1.51681	6.89551e-10	5.50202e-09
C19orf38	2.60643	1.0714	-1.28258	8.25075e-24	2.02965e-22
FCGR3A	44.5428	10.9461	-2.02477	8.77885e-38	3.46969e-35
PIK3AP1	7.23904	2.45483	-1.56018	1.27462e-29	5.39757e-28
RNF128	4.22858	2.10957	-1.00323	0.00186827	0.00435893
JAML	2.48201	0.730491	-1.76457	4.0229e-31	2.04719e-29
SPRR2E	3.58389	57.8077	4.01166	0.000227609	0.000676041
SPIB	2.09777	0.472496	-2.15048	2.76998e-18	4.58071e-17
PRF1	19.2474	3.18966	-2.59319	5.49798e-34	4.93861e-32
IGKV1D-8	6.28181	1.34439	-2.22423	3.06565e-16	4.2764e-15
IGKC	1748.94	227.299	-2.94381	1.13996e-21	2.43104e-20
SAMHD1	28.4877	10.6788	-1.41559	2.48992e-36	4.61296e-34
SCIMP	2.71317	0.622709	-2.12335	2.19043e-33	1.69751e-31
IGHV3-33	92.2912	17.2511	-2.4195	5.9133e-18	9.36102e-17
CD7	10.5923	2.33338	-2.18252	3.95463e-31	2.02112e-29
FAM20A	4.93034	1.99793	-1.30318	1.88622e-24	4.84088e-23
LINC00520	6.01397	13.0145	1.11373	2.14723e-06	1.00314e-05
RCSD1	5.8207	1.43535	-2.01979	8.74231e-35	1.05773e-32
APCDD1L	2.56385	1.16425	-1.1389	9.28289e-05	0.000304137
AXL	16.3203	6.59641	-1.30691	7.82791e-22	1.69063e-20
A2ML1	0.381765	2.80947	2.87954	0.000247205	0.000726782
IGKV1OR2-6	2.57011	0.1477	-4.12109	2.88991e-19	5.2394e-18
SIGLEC1	5.32196	1.74176	-1.61141	2.67207e-29	1.08875e-27
ATP2A3	10.0438	4.20093	-1.25753	3.09169e-18	5.08319e-17
SLCO4A1-AS1	10.7353	24.4502	1.18749	4.45581e-06	1.93952e-05
IGHV3-66	12.9065	2.07523	-2.63676	2.21899e-18	3.71093e-17
HLA-DQB1	56.1636	15.5483	-1.85287	2.37904e-29	9.79453e-28
CD163	17.31	5.25288	-1.72042	9.28277e-31	4.47422e-29
LIFR	3.22903	1.37422	-1.23249	9.86192e-08	5.88193e-07
TUBB4A	38.0593	84.931	1.15804	7.849e-10	6.19199e-09
ARHGAP15-AS1	0.632012	1.76203	1.47922	6.44209e-05	0.000217804
TRANK1	3.19987	1.2609	-1.34356	1.81873e-28	6.78135e-27
CHIT1	5.30146	1.83049	-1.53416	1.23255e-06	6.039e-06
GJB5	0.274535	2.05583	2.90465	0.00635089	0.0128371
DNASE1L3	1.62156	0.411052	-1.97999	2.023e-10	1.6904e-09
SUSD3	4.65471	1.4428	-1.68982	1.27131e-26	3.8162e-25
MFNG	5.88447	2.2153	-1.40941	5.44988e-27	1.69604e-25
DSG1	1.27905	7.39365	2.53121	0.00619432	0.0125549
APOL3	10.4442	2.20159	-2.24609	3.89999e-39	5.18779e-36
NLRP1	2.31326	1.06583	-1.11795	1.00561e-17	1.55456e-16
COL10A1	2.04613	0.93941	-1.12307	0.000237164	0.000700736
RGS5	16.5915	5.24519	-1.66138	0.000265894	0.000775001
HLA-DRB1	684.291	179.309	-1.93216	4.03685e-35	5.31833e-33
CSF2RA	5.49143	2.58533	-1.08683	8.57314e-19	1.49488e-17
SULF1	12.5072	5.46537	-1.19437	1.24504e-15	1.62582e-14
KRTAP19-1	6.23278	19.442	1.64123	8.83123e-12	8.56889e-11
GBP2	29.6818	7.68541	-1.94939	1.20384e-42	1.42739e-38
VCAM1	7.69994	2.28773	-1.75093	4.32699e-30	1.93604e-28
NCKAP1L	6.399	1.64783	-1.95728	3.1557e-35	4.30083e-33
FCGR1A	3.75643	0.93204	-2.0109	2.53449e-35	3.53547e-33
CD22	7.97089	3.40273	-1.22805	1.20984e-05	4.84959e-05
THBS1	23.7885	9.46731	-1.32924	7.85858e-14	8.9768e-13
HES2	0.560977	3.05388	2.44463	0.00056323	0.0015065
SLC1A3	4.19999	2.03634	-1.04441	6.11433e-20	1.16556e-18
IGLV7-43	18.8606	5.7971	-1.70198	4.01892e-14	4.66722e-13
TRBV12-4	1.87209	0.25973	-2.84956	7.83746e-25	2.04689e-23
TMEM273	1.96645	0.703536	-1.4829	3.97615e-29	1.57676e-27
DSG3	0.799683	4.26142	2.41383	0.00103724	0.002593
MMP9	89.2362	31.59	-1.49816	1.95499e-13	2.16436e-12
DENND1C	4.80257	1.80204	-1.41418	3.25558e-18	5.32434e-17
TENT5C	6.61862	1.7133	-1.94975	1.27117e-30	6.05312e-29
CXCL10	75.1713	11.7181	-2.68144	2.29979e-34	2.3109e-32
TNFSF13B	10.9722	3.53704	-1.63324	3.56624e-33	2.61018e-31
WAS	13.2885	4.0145	-1.72688	1.18771e-30	5.67851e-29
PDCD1	6.61604	1.29821	-2.34945	4.86735e-30	2.13749e-28
IGFBP3	119.369	56.9577	-1.06747	1.22209e-05	4.89702e-05
IL2RG	27.1026	6.16128	-2.13713	2.8801e-31	1.52453e-29
EMSLR	1.23516	2.58118	1.06334	0.000808237	0.00207859
ITGA10	21.4791	6.49034	-1.72657	3.08896e-09	2.26785e-08
IGHJ2	19.3957	2.58639	-2.90673	1.88924e-15	2.44016e-14
MAN1A1	6.52827	2.68761	-1.28037	1.56042e-26	4.64872e-25
GPR171	2.44998	0.305008	-3.00585	3.98912e-40	9.74213e-37
SPRR2D	5.56721	19.3247	1.79542	0.0237708	0.0406242
TDO2	1.86137	0.646332	-1.52602	1.08422e-14	1.31582e-13
NECAB2	0.421997	1.73186	2.03702	4.59959e-10	3.71761e-09
CCND2	7.21461	2.42165	-1.57493	4.95945e-25	1.31848e-23
RASGRP1	2.21284	0.592541	-1.90091	1.22904e-35	1.7991e-33
PAX5	1.80053	0.305762	-2.55795	2.14537e-13	2.3685e-12
CD53	41.6611	9.6129	-2.11566	1.02915e-36	2.25975e-34
MS4A7	6.61291	2.66224	-1.31264	5.03352e-27	1.57059e-25
CYBB	22.1245	5.39614	-2.03565	6.10677e-36	1.01498e-33
CD180	2.37041	0.637805	-1.89395	3.07159e-27	9.79028e-26
PLA2G2D	12.7972	1.98984	-2.6851	1.20187e-27	4.03698e-26
RBP5	5.02239	1.78397	-1.49328	2.98487e-15	3.78925e-14
TLR7	1.57022	0.45352	-1.79173	5.56688e-31	2.75027e-29
LYZ	139.942	39.7386	-1.81621	1.9817e-29	8.21572e-28
CD6	4.10469	1.01013	-2.02273	2.52133e-29	1.03088e-27
IGLV3-25	213.717	31.5612	-2.75948	1.14955e-18	1.98982e-17
IGKV1D-27	3.91943	0.869503	-2.17238	1.72079e-06	8.20731e-06
PRKCB	3.01189	1.2357	-1.28533	6.19771e-20	1.17766e-18
UBA7	17.066	7.44818	-1.19616	9.99359e-28	3.3759e-26
TRAV4	1.73754	0.279537	-2.63594	7.15112e-29	2.76192e-27
FGF1	3.9038	0.860683	-2.18132	7.41461e-28	2.53357e-26
KPRP	0.247257	6.16386	4.63975	8.86503e-06	3.64975e-05
TRBV9	2.92438	0.573819	-2.34946	4.10298e-29	1.62163e-27
HLA-DRB6	48.6646	12.0282	-2.01646	6.20658e-28	2.14552e-26
EVI2A	7.53931	2.96987	-1.34403	2.56653e-25	6.97455e-24
FGD2	1.81575	0.484498	-1.906	3.00631e-31	1.58426e-29
LCE2A	1.15866	5.88951	2.34569	7.99368e-06	3.32799e-05
FILIP1L	3.12896	1.34007	-1.22337	1.97757e-14	2.36134e-13
TRAC	41.6635	8.78314	-2.24598	5.96031e-31	2.93242e-29
RARRES1	8.43217	2.93413	-1.52297	9.12069e-25	2.37679e-23
SLAMF1	4.65538	0.772089	-2.59206	4.58929e-30	2.04568e-28
CRNN	0.653062	1.53434	1.23232	0.0193056	0.0338268
ST8SIA4	2.45957	0.777145	-1.66215	6.63552e-37	1.63911e-34
CDH11	3.13897	1.56307	-1.00591	8.84158e-11	7.70276e-10
PPP1R16B	4.82828	1.8175	-1.40955	5.62431e-18	8.95134e-17
POU2AF1	4.25483	0.671538	-2.66356	2.01896e-21	4.24447e-20
IGLC3	594.234	82.1031	-2.85552	8.1292e-23	1.87891e-21
IGLV5-37	2.53723	0.523456	-2.27712	3.03869e-10	2.50381e-09
RDH12	1.25632	2.53045	1.01019	0.019934	0.0347482
BIRC3	7.46578	1.98036	-1.91453	1.13152e-35	1.72006e-33
CLEC4A	2.84988	0.967154	-1.55908	4.43477e-38	2.02243e-35
GPR132	1.93635	0.704803	-1.45805	1.49253e-24	3.86396e-23
SEMA3B	26.8402	13.3413	-1.00849	0.00115889	0.00285555
SLC7A7	6.05249	2.2436	-1.43171	5.66154e-30	2.44996e-28
SEMA4D	3.67972	1.26629	-1.53899	6.69495e-34	5.83691e-32
RHOU	3.59302	1.33517	-1.42817	4.40635e-19	7.88026e-18
IGHD3-3	8.73737	0.845006	-3.37017	8.9392e-18	1.39097e-16
CALML3	2.55755	22.3832	3.12958	0.00280857	0.00625257
PLN	4.18897	1.46318	-1.51749	2.48768e-07	1.37705e-06
HLA-DMA	63.0758	20.604	-1.61416	8.77081e-32	4.95217e-30
PTK2B	5.92666	2.50346	-1.2433	8.90974e-27	2.71575e-25
NCF1B	1.93963	0.452727	-2.09907	4.81634e-33	3.41962e-31
SLC9A9	2.48327	1.02146	-1.28161	8.56411e-27	2.62389e-25
LOXL4	70.8038	33.9979	-1.05838	2.53754e-09	1.88048e-08
MTCO3P12	12.591	33.3952	1.40724	0.0268231	0.0450739
KIAA0040	8.83052	4.02902	-1.13207	3.99621e-27	1.25684e-25
TRBV19	3.2107	0.546234	-2.5553	4.85306e-30	2.13749e-28
GIMAP7	16.5641	3.30996	-2.32318	4.10818e-40	9.74213e-37
IGKV1-12	5.56894	0.765371	-2.86317	1.20575e-14	1.45734e-13
VAT1L	8.82421	4.18	-1.07796	2.13492e-07	1.19463e-06
TRBV4-1	1.7951	0.343101	-2.38736	1.12036e-26	3.39747e-25
IGHV1-45	3.60961	0.747619	-2.27147	4.53022e-15	5.66015e-14
IGLV3-1	140.615	20.8459	-2.75392	1.89349e-18	3.19362e-17
IGHD3-22	2.44048	0.405221	-2.59038	2.36066e-15	3.03913e-14
CD3G	3.06685	0.492635	-2.63816	7.15076e-37	1.73034e-34
IGHJ3	46.9418	6.9658	-2.75251	3.13779e-16	4.37188e-15
MS4A4A	7.92013	2.73297	-1.53506	3.50369e-33	2.58033e-31
IGHD	11.034	2.5574	-2.1092	1.18694e-14	1.43754e-13
IVL	3.11486	20.5795	2.72397	0.000270403	0.00078737
DOCK11	3.82632	1.84586	-1.05166	5.99645e-18	9.46737e-17
CXCR2P1	5.0154	0.763772	-2.71515	6.59384e-28	2.26618e-26
FNDC10	11.7225	26.6	1.18215	9.46327e-11	8.2142e-10
TAF5LP1	2.63385	0.524119	-2.32921	2.75169e-35	3.79381e-33
IGKV3-7	3.42632	0.733706	-2.22339	1.54673e-16	2.21492e-15
DDO	1.46474	0.614853	-1.25233	5.60046e-22	1.23429e-20
SH2D1A	3.82024	0.520267	-2.87634	2.15019e-38	1.21404e-35
SPRR2A	4.77045	41.7869	3.13085	0.00148455	0.00355889
CLEC7A	2.69353	0.789753	-1.77003	1.58905e-35	2.29772e-33
CD2	23.544	4.03624	-2.54428	2.26931e-36	4.41101e-34
SERPINI1	7.88286	3.84399	-1.03611	2.06378e-09	1.54581e-08
CD74	1473.71	399.473	-1.88328	6.87711e-34	5.90883e-32
GP1BA	2.63055	0.783498	-1.74737	2.02107e-11	1.89587e-10
KLRB1	2.13757	0.550939	-1.95601	6.22009e-31	3.04759e-29
DENND2D	7.02957	3.15877	-1.15408	1.47798e-14	1.77913e-13
CARD11	4.1632	0.986374	-2.07749	2.46777e-31	1.31212e-29
RNASE6	19.3048	7.45892	-1.37192	2.95156e-29	1.18633e-27
IGLV1-40	387.034	45.793	-3.07926	1.88912e-22	4.26652e-21
FCGR2A	18.3338	8.31607	-1.14053	8.77691e-26	2.47192e-24
IGKV1D-17	9.06388	0.190473	-5.57247	6.42104e-16	8.65162e-15
SMOC2	5.42025	1.89327	-1.51748	3.03479e-08	1.95776e-07
TESC	9.3244	4.03033	-1.21011	1.43538e-11	1.36591e-10
EPSTI1	6.16527	1.70744	-1.85233	1.36245e-34	1.53853e-32
IGKV1-27	62.5287	12.4958	-2.32307	9.82259e-19	1.70522e-17
CNFN	4.27659	51.3282	3.58522	7.5201e-09	5.2886e-08
C1S	48.8104	17.7344	-1.46064	1.49701e-25	4.16669e-24
IGHV1-67	2.30623	0.29393	-2.97199	3.13688e-18	5.14439e-17
IGHV1-69	41.3242	9.29816	-2.15197	2.45928e-17	3.72886e-16
CD27	15.9403	3.19168	-2.32029	3.41851e-30	1.54707e-28
MS4A6A	10.369	2.98935	-1.79438	3.93776e-39	5.18779e-36
SCARA5	1.45314	0.668528	-1.12011	8.88851e-07	4.46194e-06
ALOX12B	0.183661	2.10827	3.52094	0.028295	0.0472261
SPOCK2	10.7989	2.93866	-1.87766	4.62802e-30	2.05522e-28
IGLV6-57	113.62	12.1475	-3.22549	3.84783e-19	6.93369e-18
STRA6	5.74601	2.65845	-1.11197	1.63649e-11	1.5449e-10
BCAN	29.8694	84.6701	1.50319	7.83053e-08	4.75649e-07
LILRA5	2.40171	0.809739	-1.56853	1.61034e-26	4.77346e-25
PRKCQ	1.60154	0.446339	-1.84325	3.75656e-26	1.08638e-24
DENND3	1.65996	0.716642	-1.21183	7.55057e-33	5.14524e-31
NPTX2	24.887	11.6456	-1.0956	0.00918404	0.0176206
LTB	19.9468	4.23094	-2.23711	4.89539e-24	1.22457e-22
TMSB4XP8	14.9183	5.1951	-1.52186	1.228e-28	4.6668e-27
TPBGL	1.00985	2.07174	1.03671	0.00123573	0.00302228
TBC1D10C	4.94158	1.01828	-2.27884	1.10768e-31	6.13728e-30
CCL20	4.13329	1.20323	-1.78038	0.00242596	0.00550413
CHI3L1	26.6148	9.33945	-1.51082	2.26615e-18	3.78448e-17
DERL3	6.72492	1.82949	-1.87807	2.51372e-18	4.16856e-17
CIITA	4.98535	1.23446	-2.01382	5.44979e-33	3.80107e-31
IGKV1-17	89.4265	13.5141	-2.72624	2.03755e-18	3.42684e-17
ITGAM	4.16835	1.82401	-1.19237	5.82147e-25	1.52711e-23
KCNN4	38.0231	15.9432	-1.25393	6.14053e-13	6.58898e-12
PYHIN1	3.12865	0.833024	-1.90911	9.92191e-29	3.80725e-27
LHB	0.965028	2.96289	1.61836	2.16598e-14	2.57335e-13
IGHV3-74	40.7634	9.6599	-2.07719	1.77091e-18	2.99967e-17
IGHG3	343.208	68.6757	-2.32121	5.84678e-22	1.27906e-20
NR1H3	9.27595	4.35785	-1.08988	2.11206e-24	5.39713e-23
AIF1	31.7661	9.43894	-1.75079	3.44387e-37	9.72238e-35
GZMH	11.8906	1.78611	-2.73493	2.1206e-34	2.16758e-32
EVPL	0.538233	3.41283	2.66467	0.00295146	0.00652318
MEOX2	7.01844	3.12954	-1.1652	3.07999e-05	0.000112889
IFNG	2.09927	0.227711	-3.20461	1.22408e-36	2.63889e-34
IGHV4-39	273.165	31.4714	-3.11766	4.53907e-19	8.0932e-18
CD274	3.27716	0.915263	-1.84019	6.16335e-36	1.01498e-33
F13A1	8.77271	3.99066	-1.1364	5.24208e-11	4.68743e-10
SNX20	3.14854	0.705934	-2.15708	7.5488e-36	1.20954e-33
HLA-C	821.823	342.497	-1.26274	7.08147e-27	2.18659e-25
PRDM1	3.67453	1.35486	-1.43942	1.35124e-29	5.68143e-28
SIGLEC9	2.18142	0.868054	-1.32941	2.00598e-28	7.40962e-27
PSD4	2.84258	0.993239	-1.51699	4.53908e-27	1.42005e-25
LINC02084	1.62248	0.781048	-1.05472	3.53789e-15	4.45316e-14
TMSB4X	517.398	178.933	-1.53186	4.31581e-34	3.93635e-32
ARHGEF3	5.0855	2.51425	-1.01626	8.03814e-28	2.73874e-26
TRBV7-9	5.47687	0.970498	-2.49655	1.93477e-29	8.04934e-28
TRBV28	15.8487	3.14295	-2.33417	1.89309e-30	8.76812e-29
GPX2	0.300394	1.75751	2.5486	0.0187956	0.033041
PLEK	18.3027	4.10372	-2.15705	5.60715e-37	1.47261e-34
CLEC4E	1.69598	0.303529	-2.48222	2.4488e-34	2.41962e-32
IGHV3-63	2.49992	0.193824	-3.68906	5.9999e-16	8.09338e-15
TNFRSF17	3.51883	0.411049	-3.09771	1.30715e-23	3.18906e-22
NCF4	10.3428	3.46288	-1.57858	2.29979e-34	2.3109e-32
XCL2	2.90828	0.540167	-2.42869	2.20541e-31	1.18324e-29
TRIM29	0.905213	7.56069	3.06219	0.00537159	0.0110651
SLC15A3	12.3649	5.71108	-1.11441	4.15011e-22	9.21495e-21
FMNL1	7.63027	3.05137	-1.32228	2.83244e-24	7.17612e-23
DOK3	4.66073	2.26109	-1.04354	1.3277e-19	2.46363e-18
SLAMF7	14.7172	5.33958	-1.46271	5.84625e-21	1.18697e-19
IGLC7	20.8654	4.81012	-2.11697	1.06481e-15	1.40439e-14
IGKV4-1	602.432	69.1188	-3.12365	1.03215e-20	2.07076e-19
C16orf54	3.86631	0.785824	-2.29868	1.99087e-34	2.05268e-32
P2RY10	2.48546	0.370332	-2.74662	1.40992e-36	2.88797e-34
C1QC	278.8	79.3896	-1.81221	4.57676e-32	2.75465e-30
GGTA1	2.20004	0.735897	-1.57995	1.96465e-32	1.21963e-30
KRT14	77.367	518.796	2.74538	0.00574895	0.0117526
CMKLR1	6.59446	1.98503	-1.7321	1.17173e-32	7.59193e-31
IGHV1-18	312.482	30.5555	-3.35427	1.02789e-22	2.36653e-21
ZAP70	4.22482	1.17479	-1.84648	3.65243e-25	9.84248e-24
ALOX5	5.53852	1.73838	-1.67176	9.65887e-33	6.39806e-31
IGHV3-49	39.811	8.8406	-2.17095	5.63842e-18	8.96177e-17
AQP1	62.6738	27.352	-1.19622	0.000821424	0.00210632
CHST1	2.78839	1.33502	-1.06257	1.44444e-05	5.71461e-05
FPR1	3.69007	1.27641	-1.53156	1.47044e-28	5.53491e-27
SELP	1.70514	0.788144	-1.11336	1.78449e-08	1.18271e-07
IFI44L	5.25525	2.1968	-1.25836	1.2229e-23	2.99585e-22
NGFR	46.954	21.2046	-1.14687	4.36193e-07	2.3203e-06
RSAD2	3.70932	1.25347	-1.56523	1.37562e-26	4.11886e-25
IGKV2-30	12.3298	1.16238	-3.407	2.99004e-15	3.79175e-14
SERPING1	117.274	49.8347	-1.23466	1.2826e-27	4.28387e-26
MIR155HG	2.91015	0.641928	-2.18061	8.47237e-32	4.80655e-30
SLAMF6	6.17843	0.995643	-2.63354	5.46671e-36	9.25982e-34
OSCAR	3.65992	1.51239	-1.27498	1.09488e-22	2.51103e-21
CD37	14.2735	4.02581	-1.82599	6.84586e-26	1.94656e-24
C7	10.0645	2.85884	-1.81578	1.02052e-07	6.06531e-07
APOL1	52.126	14.5364	-1.84234	1.86904e-34	1.97868e-32
CD1C	2.25524	0.7397	-1.60827	2.51205e-16	3.53748e-15
IGHV1OR15-9	2.65623	0.306414	-3.11583	1.74767e-17	2.67037e-16
EIF4E3	1.78666	0.876644	-1.02721	7.29075e-22	1.58037e-20
UBD	20.1165	3.8991	-2.36717	3.8005e-28	1.3573e-26
HLA-J	5.55334	2.49585	-1.15382	7.07524e-09	4.99947e-08
MYO7A	2.16471	0.8735	-1.30929	4.19876e-31	2.1185e-29
TYRP1	136.313	332.36	1.28583	7.00834e-10	5.58078e-09
PTX3	3.46776	1.6906	-1.03647	6.5995e-08	4.05232e-07
GIMAP1	2.66646	0.763733	-1.80379	3.84042e-34	3.55749e-32
IGKV3-15	168.125	18.8723	-3.15519	3.40703e-20	6.60084e-19
LYN	7.68943	2.98684	-1.36426	4.59962e-28	1.62799e-26
IL7R	5.35925	1.14039	-2.23251	4.00703e-28	1.4225e-26
BTN3A1	15.5456	7.02637	-1.14566	3.49025e-28	1.25787e-26
TIGIT	4.03249	0.646923	-2.64	7.90453e-36	1.24965e-33
IGHA2	46.6812	14.9616	-1.64158	5.99034e-12	5.91403e-11
LRRC25	6.15225	2.45949	-1.32275	1.51203e-26	4.51591e-25
SECTM1	10.5348	2.92378	-1.84925	1.33803e-34	1.52548e-32
CLEC2D	3.42121	1.30234	-1.39341	1.98846e-24	5.09227e-23
CD5L	1.69159	0.63467	-1.4143	7.4261e-08	4.52504e-07
HAPLN3	12.6054	5.36232	-1.23311	4.8974e-31	2.42964e-29
NMI	6.64757	2.90348	-1.19504	6.84243e-35	8.54007e-33
GIMAP4	22.8094	5.49147	-2.05436	1.16409e-39	2.30044e-36
CMPK2	3.16878	1.30558	-1.27924	2.96961e-25	8.03896e-24
CCL13	4.53683	2.03219	-1.15865	8.12187e-17	1.18451e-15
MIR8071-1	7.54743	1.04234	-2.85616	4.46405e-16	6.10499e-15
FAM107B	6.16574	2.84362	-1.11655	7.49015e-20	1.41194e-18
SELL	17.8003	3.82201	-2.21949	6.05786e-28	2.10024e-26
IGLV1-41	6.3458	0.820372	-2.95145	2.22351e-10	1.84623e-09
IGHV1OR15-2	4.80782	0.381733	-3.65475	7.78103e-20	1.46231e-18
VSIG4	21.094	6.71293	-1.65182	2.96636e-28	1.08222e-26
TRBV4-2	3.04436	0.499249	-2.60831	3.7845e-24	9.52713e-23
ACAP1	4.19937	0.990733	-2.08361	4.01151e-30	1.80169e-28
IGHA1	761.795	157.957	-2.26987	3.30198e-16	4.57913e-15
KRT6C	13.8235	97.9408	2.82479	0.00235602	0.005366
SAMSN1	4.69898	0.93848	-2.32395	2.15434e-40	9.74213e-37
PDPN	7.52889	1.7673	-2.09089	2.70448e-12	2.73376e-11
CD86	5.9241	1.60739	-1.88188	1.4123e-38	1.11637e-35
PARP12	8.77299	3.96517	-1.14569	8.82081e-31	4.26891e-29
HLA-DPB2	2.11663	0.560137	-1.91792	2.10343e-26	6.18867e-25
PLAAT4	48.5676	11.0461	-2.13645	9.39992e-35	1.12581e-32
RHCG	1.47805	10.026	2.76197	1.15816e-07	6.81164e-07
TCL1A	5.08309	0.719986	-2.81966	5.58982e-16	7.55741e-15
IGKV3D-20	16.1406	2.27675	-2.82565	5.97375e-18	9.4441e-17
PLA2G7	7.61315	2.75135	-1.46835	1.64826e-18	2.79991e-17
RAC2	42.4876	12.2729	-1.79156	3.43462e-27	1.0918e-25
ADAM8	5.42909	2.42717	-1.16144	1.56767e-17	2.40464e-16
SNCB	0.9517	2.51903	1.40429	9.36598e-05	0.000306581
P3H2	5.53341	2.73996	-1.01401	0.000639442	0.00168598
MEOX1	2.19974	0.91673	-1.26276	8.53788e-06	3.53346e-05
CXCL13	34.7929	4.23088	-3.03976	3.21384e-35	4.33028e-33
RNF39	0.639289	1.58665	1.31144	0.000836739	0.0021405
IGHV2-70	33.6999	3.55039	-3.24669	3.51917e-16	4.86894e-15
KU-MEL-3	10.7418	22.0809	1.03957	6.78872e-07	3.47556e-06
SELPLG	18.5829	6.07908	-1.61205	1.04535e-32	6.84793e-31
MLKL	2.55619	1.16869	-1.1291	1.54294e-27	5.08184e-26
PSMB10	25.6605	12.7964	-1.00381	2.15576e-20	4.25305e-19
COL22A1	13.923	5.40239	-1.3658	9.3825e-09	6.49436e-08
APOBEC3H	1.66819	0.648342	-1.36346	4.84446e-21	9.86954e-20
CALML5	6.01237	104.292	4.11655	0.000924257	0.00234065
TNFRSF18	2.89156	1.07657	-1.4254	9.61855e-25	2.50103e-23
A2M	428.475	172.203	-1.3151	2.18134e-21	4.56964e-20
CCN1	39.0726	19.3326	-1.01512	8.5459e-11	7.46161e-10
FCRL3	1.88165	0.238853	-2.9778	5.83646e-32	3.40901e-30
CETP	4.95173	2.44432	-1.0185	1.14904e-07	6.76135e-07
LYVE1	1.85928	0.887346	-1.06718	3.47292e-05	0.000125048
FOLR2	19.231	8.85822	-1.11834	9.37616e-18	1.45324e-16
OCA2	6.3302	21.8572	1.78778	9.79589e-08	5.85433e-07
SQOR	9.6871	4.43248	-1.12795	2.45089e-25	6.71136e-24
VNN2	1.97309	0.394768	-2.32138	1.18957e-34	1.38281e-32
GCNT1	2.04132	0.662727	-1.62302	3.19465e-37	9.46974e-35
IGLV10-54	11.9447	1.97047	-2.59976	2.10807e-13	2.32949e-12
HLA-DQB2	18.7794	6.86693	-1.45142	5.24126e-18	8.37542e-17
PLXDC2	2.95776	1.39047	-1.08893	1.59119e-19	2.93418e-18
TRAV12-3	1.69328	0.324846	-2.38199	7.10601e-27	2.18847e-25
HLA-DOA	22.2445	4.38913	-2.34144	3.13915e-36	5.63953e-34
PARP9	11.7434	5.68652	-1.04623	2.33866e-30	1.07064e-28
IL4I1	13.0892	3.38267	-1.95214	1.41247e-27	4.69122e-26
CD48	11.7414	2.2984	-2.35291	3.12329e-34	2.98652e-32
SLC40A1	14.7429	5.18318	-1.50812	7.54077e-17	1.1052e-15
MARCHF1	1.54995	0.48787	-1.66765	1.64717e-31	8.91806e-30
IGKV3-20	504.461	94.7347	-2.41278	7.04806e-20	1.33284e-18
GAL	0.869127	5.32958	2.61638	0.0011472	0.00283087
FCGR2C	5.62903	2.45819	-1.19529	6.51677e-18	1.02479e-16
RASSF4	6.69509	2.41144	-1.47321	4.23483e-31	2.12765e-29
CD79B	12.0983	4.89746	-1.3047	3.97857e-10	3.23109e-09
ICOS	1.88986	0.388859	-2.28096	1.84563e-30	8.58182e-29
ARHGAP25	5.58282	1.60086	-1.80215	1.69314e-32	1.07356e-30
KRT6A	41.0219	305.705	2.89768	0.00173681	0.00409248
TRBV10-3	2.01967	0.268273	-2.91235	1.48482e-23	3.60031e-22
C1QB	272.716	72.9165	-1.90308	1.21359e-32	7.82038e-31
LILRB2	4.98333	1.26807	-1.97448	9.46283e-37	2.117e-34
IGHV1-12	5.27737	0.664997	-2.9884	2.65054e-12	2.68152e-11
TRAV19	2.29355	0.429024	-2.41845	2.55086e-26	7.43135e-25
JSRP1	1.73136	0.495796	-1.80408	3.92487e-18	6.36623e-17
RPL10P6	6.37434	13.034	1.03193	0.000793671	0.00204622
STK17B	7.41861	2.95428	-1.32834	1.20491e-23	2.95788e-22
LCP1	52.5642	15.5632	-1.75595	4.57368e-31	2.28819e-29
GBP4	28.7698	4.64517	-2.63075	1.65322e-37	5.6537e-35
PRG4	2.35043	0.709615	-1.72781	0.000135045	0.000424172
FOXP3	3.20101	1.35997	-1.23495	3.85977e-19	6.94465e-18
IGSF6	6.7637	1.90041	-1.8315	4.98948e-33	3.52145e-31
GZMB	16.5829	2.78655	-2.57314	7.82112e-33	5.29915e-31
KLK8	0.430275	3.77247	3.13218	0.000628098	0.0016605
C2	17.3384	7.38195	-1.23189	1.37331e-18	2.35309e-17
TINCR	0.848541	2.36634	1.4796	3.76313e-06	1.66428e-05
GIMAP8	4.72271	1.47715	-1.6768	6.34497e-34	5.61435e-32
GPR174	1.91127	0.324508	-2.5582	2.67181e-34	2.57558e-32
IGLL5	68.7082	9.60348	-2.83885	7.41841e-19	1.30119e-17
IGHV4-55	6.3376	1.25785	-2.33298	1.05426e-15	1.39202e-14
SLC38A8	1.43605	6.83844	2.25156	9.88161e-07	4.93124e-06
IGLV2-18	7.50056	2.4792	-1.59713	1.82864e-18	3.08863e-17
LY6G6C	0.382564	7.53087	4.29904	0.0169333	0.0301604
IGKV1D-16	12.8942	0.853372	-3.9174	5.31325e-19	9.41691e-18
C5AR1	5.01297	2.42127	-1.0499	1.54476e-21	3.28247e-20
VOPP1	7.25107	3.48634	-1.05648	3.29395e-20	6.42374e-19
C1QL4	0.648783	1.59967	1.30197	2.26096e-08	1.48357e-07
SNED1	4.98739	1.92572	-1.37289	4.83155e-08	3.03591e-07
LINC01871	5.24771	0.846025	-2.63292	1.9588e-36	3.87092e-34
LCP2	9.79483	4.14152	-1.24186	5.51879e-25	1.45414e-23
LY86	8.45352	2.93062	-1.52835	2.66024e-27	8.52497e-26
LIF	21.1734	4.45366	-2.24919	3.05154e-16	4.26173e-15
IGLV4-69	82.7112	9.91654	-3.06017	7.96194e-20	1.49375e-18
CEACAM21	1.84999	0.523591	-1.82101	7.12501e-32	4.12103e-30
CD84	3.29384	0.881239	-1.90217	1.25082e-33	1.01582e-31
HLA-DQA1	44.2734	10.7939	-2.03623	3.6947e-33	2.68761e-31
FLG2	0.213642	3.64873	4.09413	1.96248e-05	7.49891e-05
GBP5	9.57963	1.33649	-2.84152	7.08204e-39	7.70748e-36
GFRA1	2.60351	0.999394	-1.38133	3.30092e-06	1.47694e-05
CCL3L1	1.92617	0.700248	-1.4598	2.16984e-16	3.07809e-15
ADAM11	1.07864	2.25781	1.06572	1.44023e-10	1.22414e-09
HAVCR2	8.2603	2.26295	-1.86799	6.27344e-37	1.58264e-34
LINC00926	2.04206	0.373272	-2.45173	4.25212e-09	3.07798e-08
IGLV3-10	125.768	18.0623	-2.79972	8.17973e-16	1.09714e-14
MPEG1	17.1813	5.04365	-1.7683	5.78631e-32	3.39645e-30
IGLV7-46	16.9071	3.92113	-2.10829	1.18746e-16	1.70664e-15
IGHV1-58	26.7791	3.26368	-3.03653	3.40756e-16	4.72002e-15
IGLV3-19	492.179	33.2596	-3.88734	2.78035e-19	5.04849e-18
FLG	0.553406	5.62074	3.34435	8.49286e-09	5.91657e-08
SPRR1B	19.2053	178.483	3.21621	0.000875703	0.00222959
HLA-DPB1	187.36	54.6768	-1.77681	6.75515e-34	5.84641e-32
HLA-E	522.759	255.566	-1.03245	4.22409e-25	1.13059e-23
HVCN1	4.08056	1.4831	-1.46015	2.35999e-23	5.66446e-22
KLF5	1.89837	3.87337	1.02883	0.00254948	0.00575574
JCHAIN	124.681	14.4921	-3.1049	3.40618e-28	1.23131e-26
LGI3	4.79913	11.7843	1.29602	1.49564e-07	8.62557e-07
SPI1	24.8614	9.34506	-1.41163	1.68977e-28	6.3204e-27
SERPINB9P1	1.69275	0.614375	-1.46217	7.53846e-15	9.23384e-14
FGFR3	0.682274	4.63273	2.76344	0.00151817	0.00362703
PCSK2	1.85113	5.38821	1.5414	5.18517e-06	2.22594e-05
ABCA6	1.49542	0.539132	-1.47184	2.35891e-14	2.79417e-13
TMEM37	3.15419	1.48468	-1.08712	5.23158e-20	9.98886e-19
ARHGAP30	11.8365	3.32675	-1.83106	1.44621e-32	9.269e-31
MZB1	22.611	3.03768	-2.89598	2.31169e-24	5.89456e-23
DMKN	5.25005	23.0027	2.1314	1.16594e-05	4.69423e-05
HCK	10.6418	3.63927	-1.54802	7.5705e-32	4.3364e-30
PSMB8-AS1	10.3336	4.33109	-1.25454	6.52353e-29	2.53605e-27
ETV7	5.63092	1.48854	-1.91947	2.24192e-30	1.03434e-28
IGHV4-59	113.017	17.8928	-2.65909	9.85926e-19	1.70908e-17
NCF1C	4.17436	1.0587	-1.97926	9.76874e-31	4.68939e-29
ADAP2	5.39536	2.63882	-1.03182	6.39266e-23	1.49502e-21
MNDA	5.84027	1.61955	-1.85044	2.33816e-39	3.9605e-36
IGHGP	100.031	16.6755	-2.58465	2.17046e-20	4.27494e-19
CD69	3.0424	0.476035	-2.67607	4.43337e-38	2.02243e-35
CXCL12	17.1328	6.42597	-1.41478	1.46271e-22	3.32886e-21
IGHV3-7	7.57628	0.673044	-3.49272	2.41656e-19	4.4014e-18
IGHV1-24	90.4135	10.1552	-3.15432	3.79152e-16	5.20928e-15
FNDC1	3.93257	1.40392	-1.48602	8.12188e-08	4.92086e-07
FGD3	3.42594	1.22487	-1.48388	1.40766e-23	3.42021e-22
ALOX5AP	9.23863	3.57083	-1.37142	2.95138e-27	9.43249e-26
CTSV	0.812658	1.79337	1.14195	4.60384e-09	3.31236e-08
IRAG2	2.38272	0.426172	-2.4831	6.57623e-34	5.77588e-32
MPZ	101.009	46.3557	-1.12367	0.000142022	0.000444551
IGLV3-9	20.4239	5.43878	-1.9089	8.03408e-17	1.17315e-15
TLR8	1.79447	0.306219	-2.55093	2.06964e-38	1.21404e-35
LY6D	2.89038	18.8006	2.70145	0.01996	0.0347885
BTK	3.9607	1.40938	-1.49069	5.51703e-24	1.36852e-22
PRR5L	1.48386	0.698163	-1.08772	4.59468e-25	1.22701e-23
PAEP	88.1446	195.873	1.15197	0.00132013	0.00320607
STAT1	117.976	45.1892	-1.38444	6.53345e-32	3.79741e-30
SH2D2A	5.10971	2.49499	-1.03421	1.11482e-13	1.2625e-12
PTGER4	3.16341	1.01171	-1.64469	2.42753e-34	2.41876e-32
TRAF3IP3	2.41443	0.454733	-2.40859	2.47166e-34	2.42202e-32
CYP1B1	4.18673	1.49746	-1.4833	3.33919e-20	6.47999e-19
IGLV1-47	215	18.4978	-3.53891	6.90771e-22	1.50009e-20
TRBV20-1	7.69754	1.32506	-2.53834	1.4105e-30	6.66305e-29
ARHGAP45	13.3038	6.50554	-1.0321	1.22451e-17	1.88559e-16
IGLV5-45	23.1707	2.36571	-3.29195	2.71114e-18	4.48966e-17
IGLV8-61	54.3207	4.67825	-3.53746	3.21828e-17	4.84868e-16
IGKV1-33	5.78138	0.632249	-3.19285	9.45875e-17	1.37442e-15
JAK2	4.2298	1.97544	-1.09841	3.58634e-18	5.8411e-17
KRT16	36.4167	295.442	3.0202	0.00759601	0.0149711
REM1	2.72318	0.875984	-1.63632	4.24848e-10	3.43851e-09
LRRK2	1.95686	0.952225	-1.03916	4.55076e-18	7.30154e-17
PCED1B	5.57859	1.47846	-1.91581	1.39997e-28	5.28645e-27
SYTL3	2.64662	1.14179	-1.21285	4.89832e-26	1.40628e-24
DEF6	10.7787	4.91254	-1.13364	1.32922e-18	2.28414e-17
CCDC88B	3.72769	1.25209	-1.57394	5.29535e-26	1.51659e-24
NCF1	3.09405	0.726895	-2.08968	2.57571e-32	1.5824e-30
CD3D	21.9743	3.91517	-2.48867	2.35159e-33	1.77598e-31
ARHGEF6	7.45798	3.68916	-1.01549	4.8223e-20	9.23716e-19
IGKV2OR22-4	1.89771	0.254675	-2.89753	1.40388e-13	1.57482e-12
OSM	1.49846	0.69705	-1.10414	8.17414e-15	9.99184e-14
IGLV1-44	130.478	22.2962	-2.54893	7.78204e-20	1.46231e-18
IGKV1D-39	4.67274	0.298906	-3.96651	6.74179e-17	9.97969e-16
FLI1	3.12037	1.07272	-1.54045	8.92391e-32	5.01473e-30
PECAM1	17.6931	8.57962	-1.0442	2.06834e-22	4.65356e-21
CYTIP	6.04538	1.17009	-2.36921	3.08154e-36	5.6212e-34
CR2	7.04105	0.792313	-3.15165	1.49203e-15	1.94193e-14
SOCS1	5.63908	1.889	-1.57784	1.06588e-27	3.59038e-26
GNGT2	1.5733	0.450126	-1.80539	5.49798e-34	4.93861e-32
HLA-DPA1	117.635	32.9121	-1.83762	1.88059e-32	1.18607e-30
HPDL	3.57263	7.29195	1.02932	2.11433e-11	1.98022e-10
GPR34	3.24857	1.34156	-1.27589	6.87598e-23	1.60174e-21
TBX21	1.75598	0.296403	-2.56664	1.41269e-36	2.88797e-34
LCK	9.40943	1.81289	-2.37582	4.73205e-33	3.40048e-31
TMC8	7.90071	2.64261	-1.58002	4.01358e-20	7.75065e-19
IGHV3-53	24.8196	3.43162	-2.85452	8.35642e-19	1.46139e-17
CD14	78.047	31.6887	-1.30038	1.26133e-26	3.79582e-25
IGHV3-21	208.276	16.0656	-3.69645	8.20607e-22	1.76587e-20
IL32	18.8241	5.72591	-1.717	2.49542e-27	8.0842e-26
CHST15	3.59661	1.71526	-1.06821	1.63812e-20	3.24802e-19
CORO1A	31.5496	7.80613	-2.01494	1.85417e-29	7.74116e-28
SELENOP	7.23381	3.26771	-1.14648	2.48756e-12	2.52526e-11
TRBJ2-1	2.89727	0.50716	-2.51418	6.92236e-27	2.14304e-25
SEMA4A	3.97976	1.94669	-1.03166	1.5046e-18	2.5706e-17
IL6	1.67578	0.708836	-1.24131	9.40886e-16	1.24928e-14
ALDH1A3	37.3965	15.5728	-1.26387	2.27599e-05	8.5671e-05
APOBR	3.67643	1.72095	-1.0951	4.06921e-21	8.36198e-20
PIK3CG	1.60509	0.499501	-1.68409	2.73446e-28	1.0007e-26
GMFG	20.5179	6.78943	-1.59552	1.41937e-30	6.67838e-29
IGLV2-8	46.2687	6.60395	-2.80864	1.60159e-18	2.72846e-17
MEDAG	2.98132	1.3155	-1.18035	7.8048e-15	9.55021e-14
IGKV1-39	5.10756	0.37704	-3.75984	3.03951e-19	5.50221e-18
CTSS	45.8455	14.302	-1.68057	9.48092e-32	5.3026e-30
IGHV3-23	388.083	45.6922	-3.08635	5.74403e-21	1.16822e-19
BTN3A3	10.8615	4.95302	-1.13285	7.35496e-28	2.52046e-26
ABI3	8.44992	3.13601	-1.43001	1.89455e-28	7.04189e-27
APBB1IP	6.9535	1.88646	-1.88205	6.78056e-35	8.54007e-33
IGHV1-2	146.484	14.7165	-3.31524	2.15135e-14	2.55853e-13
FBP1	10.0116	3.80406	-1.39606	3.31649e-20	6.4465e-19
NAPSB	11.0119	3.04306	-1.85547	1.69709e-24	4.37443e-23
SIT1	7.6258	1.47889	-2.36637	7.83732e-32	4.46765e-30
TRAV13-1	2.6163	0.478385	-2.45128	7.38182e-31	3.6019e-29
IGHD3-9	3.76096	0.545612	-2.78516	1.11601e-11	1.07146e-10
FCER2	3.91261	0.632061	-2.63	1.1646e-13	1.31511e-12
CLEC2B	8.67133	4.09097	-1.08381	2.03661e-23	4.89819e-22
MRC1	5.71727	1.82433	-1.64796	3.82414e-25	1.02586e-23
KRT75	0.608041	3.2234	2.40634	2.87152e-06	1.30501e-05
METTL7B	6.57682	3.08019	-1.09437	9.41748e-11	8.18044e-10
PTGES3P1	9.9568	4.39826	-1.17875	4.8144e-31	2.3985e-29
NFAM1	3.47717	1.11908	-1.6356	7.76335e-31	3.77255e-29
CYTH4	5.69662	1.86841	-1.60829	1.26735e-34	1.45893e-32
ADAMTS9	3.13832	1.36001	-1.20638	2.37356e-07	1.31572e-06
IGKV1OR2-108	7.0497	0.813507	-3.11533	7.03699e-17	1.03778e-15
CD247	3.98623	0.778125	-2.35695	1.81912e-34	1.96084e-32
IGKV3-11	316.694	40.0785	-2.98219	4.74407e-21	9.68167e-20
PSMB9	32.6685	11.5225	-1.50344	1.16149e-32	7.56694e-31
SFRP1	119.185	38.1972	-1.64167	1.13719e-11	1.09091e-10
CADM3	5.21561	2.13867	-1.28613	1.13193e-10	9.7397e-10
GCH1	6.02304	1.73957	-1.79176	2.59259e-33	1.93336e-31
GIMAP2	7.40284	2.34143	-1.66069	8.44704e-34	7.15404e-32
KIF1A	0.758369	1.96535	1.37381	2.70228e-05	0.00010019
ITGB8	5.2711	2.50485	-1.07338	0.000494209	0.00134154
NCF2	8.21548	2.82943	-1.53783	1.62551e-30	7.61804e-29
CST7	30.3768	7.76227	-1.96842	3.01503e-28	1.0966e-26
PCED1B-AS1	4.04784	0.90801	-2.15637	4.01677e-34	3.692e-32
GPR65	1.85693	0.457609	-2.02073	1.33349e-38	1.11637e-35
PCSK1	3.9809	1.96706	-1.01706	7.21888e-08	4.40526e-07
TRAV21	2.53147	0.521634	-2.27886	3.92304e-27	1.23711e-25
G0S2	16.0084	6.09719	-1.39261	2.89429e-12	2.92065e-11
SPRR1A	9.65568	122.682	3.66741	0.000533755	0.00143444
C1orf162	8.00705	2.90634	-1.46207	3.21976e-31	1.68924e-29
CCL2	24.637	8.30011	-1.56962	5.96062e-28	2.07258e-26
AMPD3	1.89188	0.873044	-1.1157	4.43681e-23	1.04587e-21
ADAMDEC1	7.54352	1.18539	-2.66987	3.369e-29	1.34048e-27
CLEC10A	4.40923	1.13362	-1.95958	5.82147e-25	1.52711e-23
MAL2	0.80891	2.41881	1.58024	0.0211143	0.0365478
IGKV1-8	10.1097	1.43671	-2.8149	3.6847e-21	7.58498e-20
ITM2A	14.7551	5.79582	-1.34813	1.64882e-26	4.87533e-25
CAPS	10.4579	4.0838	-1.3566	5.94995e-05	0.000202551
CD209	3.39798	1.16767	-1.54105	1.53863e-22	3.48825e-21
SERPINA1	19.1755	5.51921	-1.79673	2.61805e-27	8.42638e-26
NINJ2	2.64109	1.30722	-1.01464	1.59546e-18	2.72192e-17
IGHV4-28	16.9918	1.7139	-3.30948	1.28681e-18	2.22091e-17
NMRK2	2.31409	8.10473	1.80832	5.55252e-06	2.37248e-05
HAPLN1	8.84011	1.94801	-2.18207	3.46491e-05	0.000124798
CD300LF	2.56116	0.694836	-1.88205	4.38207e-32	2.65093e-30
TOX2	3.62226	1.23766	-1.54927	4.98799e-28	1.74462e-26
IL21R	2.32792	0.447745	-2.37829	1.66888e-37	5.6537e-35
SLAMF9	1.96181	5.22484	1.4132	0.0295466	0.0489977
STAR	3.70076	0.130865	-4.82167	2.4447e-05	9.13833e-05
CNTFR	1.45489	4.27717	1.55574	2.17993e-07	1.21692e-06
IDO1	14.7832	1.74679	-3.08119	3.92797e-35	5.23303e-33
ISM1	1.62682	3.48794	1.10032	0.0260276	0.0438989
HLA-H	74.2391	37.0939	-1.001	8.52159e-18	1.32773e-16
ACSL5	6.12815	2.31464	-1.40467	9.99055e-25	2.59208e-23
CD38	4.14425	0.646028	-2.68144	7.1504e-39	7.70748e-36
APOL4	3.30116	1.07805	-1.61455	1.4855e-25	4.14437e-24
C3	35.7706	12.5351	-1.5128	2.02675e-20	4.01188e-19
TNFRSF1B	24.6878	8.71765	-1.50179	1.93059e-32	1.20479e-30
FGL2	19.0943	5.05976	-1.916	2.28982e-33	1.74041e-31
IL10RA	9.51928	2.41386	-1.97951	4.22089e-36	7.35987e-34
CCL3	8.53279	3.17046	-1.42832	4.34046e-23	1.02724e-21
HSD11B1	3.10627	0.845204	-1.87781	5.35136e-32	3.17261e-30
DIPK1C	2.47311	5.72073	1.20988	3.03145e-12	3.04868e-11
TASL	1.74276	0.457405	-1.92983	2.46691e-36	4.61296e-34
HGF	1.77161	0.350463	-2.33773	9.76673e-21	1.96278e-19
EFEMP1	8.21646	3.44261	-1.25502	2.45979e-13	2.70554e-12
AARD	1.8474	0.774639	-1.2539	0.000303444	0.000870959
IGHG2	671.143	135.311	-2.31034	4.13228e-18	6.68437e-17
OLR1	2.62338	1.01382	-1.37163	1.15276e-12	1.2128e-11
CXCL9	92.864	12.231	-2.92458	3.60638e-34	3.36699e-32
CSF1R	19.6298	7.18541	-1.44991	1.07006e-31	5.95665e-30
GNAL	1.13904	2.48542	1.12567	3.64306e-05	0.000130619
CD1D	1.88568	0.588572	-1.67979	4.16299e-31	2.10942e-29
APOL6	13.2949	4.55938	-1.54397	6.02511e-35	7.6817e-33
IL18	4.75524	1.74845	-1.44344	1.90129e-25	5.25491e-24
PTPN7	5.39136	1.41848	-1.9263	1.52427e-31	8.2905e-30
RHOV	0.550896	3.0564	2.47198	2.32461e-06	1.07625e-05
CYRIA	2.26626	0.943986	-1.26348	6.09396e-25	1.59506e-23
HLA-F	40.9824	16.5026	-1.31232	4.37234e-23	1.03273e-21
RASGRP2	2.58889	0.527973	-2.2938	2.96339e-22	6.65471e-21
MIR4539	1.98605	0.26495	-2.90611	1.16556e-21	2.48117e-20
IGHV3-43	14.4274	3.4375	-2.06938	8.0837e-16	1.08549e-14
UBE2L6	68.0507	31.269	-1.12188	2.33866e-30	1.07064e-28
GZMK	10.5366	1.46254	-2.84886	7.69957e-35	9.50977e-33
PTPRC	13.271	2.13893	-2.63332	1.93606e-38	1.2082e-35
RNASE2	1.83833	0.643627	-1.5141	5.64202e-22	1.23884e-20
CTLA4	4.89846	1.97662	-1.3093	4.3432e-24	1.09105e-22
GLIPR1	3.26651	1.4824	-1.13981	2.51658e-34	2.44583e-32
SLCO2B1	6.79109	2.52439	-1.42771	1.54294e-27	5.08184e-26
IGLV1-36	15.4237	1.50401	-3.35826	1.4806e-18	2.53326e-17
IGHV3-30	152.613	21.0423	-2.85851	3.23772e-21	6.72323e-20
PIM2	26.6612	7.53422	-1.82321	1.50621e-27	4.9886e-26
VAV1	5.50173	1.381	-1.99417	5.45163e-35	7.09029e-33
CCR2	2.52454	0.500435	-2.33476	5.50145e-35	7.09029e-33
WARS1	237.155	109.445	-1.11562	3.63816e-16	5.01601e-15
TNFRSF25	1.53348	0.60731	-1.33631	3.24825e-19	5.87112e-18
VIT	3.60971	0.391174	-3.206	1.08129e-09	8.3961e-09
STAC3	2.64315	1.06207	-1.31539	1.59072e-33	1.25741e-31
ART3	4.09809	0.91257	-2.16694	1.08662e-06	5.38183e-06
PIK3R5	2.26596	0.868565	-1.38342	4.84809e-29	1.89715e-27
HLA-L	2.38035	1.14891	-1.05091	4.33563e-16	5.93621e-15
CASP10	1.82904	0.895611	-1.03014	3.13849e-22	7.03462e-21
CD5	5.717	1.39938	-2.03047	2.80837e-29	1.14037e-27
BANK1	1.86641	0.213837	-3.12568	1.4994e-22	3.40581e-21
PTK6	1.07649	2.66113	1.3057	0.00418823	0.0089172
RASSF5	6.00658	1.92165	-1.6442	1.7639e-29	7.39031e-28
HSH2D	3.01189	0.519142	-2.53647	1.31643e-31	7.22637e-30
DOCK8	3.96183	1.33825	-1.56582	2.12636e-27	6.94257e-26
AIM2	9.98795	3.19804	-1.643	4.93206e-24	1.23114e-22
GPR84	1.74774	0.581146	-1.58852	3.31483e-26	9.60975e-25
PODNL1	3.59209	1.70495	-1.0751	2.35016e-06	1.08681e-05
SERPINB3	0.864591	7.92833	3.19693	0.00961249	0.0183446
SCRG1	5.9251	1.60981	-1.87995	0.000188147	0.000570784
FAM107A	1.87069	0.50534	-1.88824	2.06989e-08	1.36197e-07
KIT	8.63233	26.7702	1.63281	3.18934e-10	2.62247e-09
TNFSF10	10.5748	3.38323	-1.64416	9.00303e-33	5.99713e-31
SP140	2.35777	0.422718	-2.47966	3.28593e-37	9.50276e-35
CSPG5	3.38904	1.36689	-1.30998	2.05262e-07	1.15291e-06
CXCR3	8.08729	1.85844	-2.12157	8.55833e-29	3.29468e-27
TRAF1	15.4548	5.62186	-1.45893	5.84759e-17	8.68858e-16
IGHV4-31	42.3487	7.17631	-2.561	3.23456e-17	4.86702e-16
SFRP4	10.9755	3.95098	-1.474	1.079e-05	4.3769e-05
TNFAIP8	2.55623	0.772014	-1.72732	1.78658e-34	1.94343e-32
BATF2	9.72816	4.55351	-1.09519	5.13348e-16	6.96427e-15
LAX1	2.09464	0.290405	-2.85057	1.16312e-35	1.74571e-33
DCSTAMP	3.53786	1.55683	-1.18427	1.22871e-10	1.05038e-09
COL8A1	6.38197	1.75193	-1.86506	6.43973e-08	3.96037e-07
IGHD2-2	5.36886	0.289212	-4.21442	3.09992e-14	3.64641e-13
DAPP1	1.70802	0.41788	-2.03117	3.66134e-31	1.8875e-29
KLK13	0.586417	4.88025	3.05696	0.00057451	0.00153388
IGHG1	1620.04	236.645	-2.77524	6.72731e-23	1.57019e-21
IFITM1	184.949	83.2157	-1.1522	7.88373e-22	1.69959e-20
NLRC3	1.91991	0.543305	-1.8212	1.99087e-34	2.05268e-32
MIR4538	1.7495	0.272837	-2.68083	1.25637e-20	2.51211e-19
TNFAIP2	14.3007	6.35623	-1.16984	5.04397e-24	1.2538e-22
NPPC	2.21247	1.07338	-1.04349	0.00159146	0.00378231
HLA-DOB	4.362	0.94325	-2.20928	3.60294e-27	1.1392e-25
SNX22	5.61133	2.05533	-1.44897	1.86041e-09	1.40145e-08
EBI3	5.03422	1.37857	-1.8686	2.06578e-29	8.53448e-28
IGLC2	712.773	114.609	-2.63672	1.07719e-21	2.30546e-20
SLAMF8	14.2952	4.05288	-1.81851	3.12283e-33	2.31421e-31
IL27RA	12.0627	6.01099	-1.00488	1.04743e-14	1.27247e-13
KLK5	0.911736	14.3143	3.9727	0.000885993	0.00225192
CD79A	34.6274	6.10766	-2.50322	3.6135e-21	7.46433e-20
CCDC69	6.50098	1.8504	-1.81282	1.95745e-28	7.25295e-27
TRBJ2-2P	2.25505	0.470094	-2.26214	1.80039e-18	3.04525e-17
AQP5	0.38194	2.86507	2.90715	9.74606e-06	3.98342e-05
B2M	1122.16	438.013	-1.35723	1.3078e-33	1.04774e-31
PARVG	3.09581	0.93698	-1.72423	6.5007e-33	4.48132e-31
PSTPIP2	2.4651	1.0695	-1.2047	4.88824e-20	9.34837e-19
RELN	2.82542	0.731042	-1.95044	0.00179997	0.00421954
TNFRSF13C	3.20104	0.983616	-1.70238	4.00983e-06	1.76483e-05
GLRX	3.21394	1.57084	-1.03281	2.57652e-27	8.3242e-26
USP30-AS1	2.64569	0.472751	-2.48449	3.66557e-38	1.88968e-35
IGHV3-20	8.00118	1.08483	-2.88275	1.45742e-17	2.23843e-16
CALHM6	17.3994	3.07435	-2.50068	8.07425e-37	1.87718e-34
IGHV5-51	233.988	41.8813	-2.48205	1.24908e-19	2.32501e-18
SLFN11	5.51804	2.55298	-1.11197	2.81124e-24	7.13765e-23
DRAM1	10.8753	5.37144	-1.01768	4.46741e-27	1.40133e-25
PTPN6	13.8909	3.82119	-1.86204	3.30363e-31	1.7256e-29
IKZF1	3.92575	0.83503	-2.23307	3.17997e-34	3.01639e-32
SLC9A7	2.45267	1.19287	-1.03992	4.55436e-22	1.00748e-20
C1R	44.9777	19.1497	-1.23189	1.03284e-25	2.90198e-24
ITGB2-AS1	2.07873	0.351044	-2.56598	8.1861e-30	3.49146e-28
IGHG4	339.699	105.205	-1.69105	4.21607e-15	5.28994e-14
CD4	27.0882	9.74404	-1.47507	5.45284e-28	1.9016e-26
PKP3	1.38696	6.90749	2.31624	0.0137471	0.0250891
HLA-DQA2	43.4505	10.8559	-2.0009	2.71452e-19	4.93651e-18
TRBV6-5	2.6694	0.562977	-2.24537	4.651e-29	1.82606e-27
IGKV2-29	7.0944	1.69991	-2.06123	2.43224e-13	2.67772e-12
TMEM176B	47.4178	15.3271	-1.62934	4.05214e-32	2.47661e-30
CCL21	196.169	42.02	-2.22295	7.6222e-07	3.87549e-06
CXCL11	8.90838	1.32915	-2.74465	5.41648e-36	9.25982e-34
IGHJ1	4.62252	0.616572	-2.90634	3.47228e-14	4.06827e-13
IGHV4-4	9.5233	2.76594	-1.78369	1.34483e-13	1.51287e-12
LINC00681	6.38507	13.1684	1.0443	0.000878499	0.00223527
GBP1P1	4.28354	0.69934	-2.61474	7.01228e-36	1.13897e-33
MAP4K1	7.30492	2.50712	-1.54284	3.30953e-23	7.86395e-22
LINC00462	0.892511	3.13422	1.81217	3.26329e-07	1.77653e-06
LILRB5	1.53984	0.706261	-1.12451	9.9282e-16	1.31529e-14
HCST	18.0713	5.56273	-1.69983	1.63541e-28	6.13642e-27
ITGA1	3.73984	1.81067	-1.04645	2.39603e-11	2.22822e-10
LAP3	54.0066	26.377	-1.03385	4.2832e-29	1.68724e-27
LGALS2	4.69992	1.28466	-1.87124	3.25356e-21	6.74431e-20
IGHV5-78	2.26648	0.321473	-2.81768	3.00024e-17	4.52593e-16
IGHV3-11	91.6263	9.73684	-3.23423	2.59552e-17	3.92539e-16
CXCR4	38.8879	14.8297	-1.39084	4.09636e-20	7.88482e-19
PTN	42.4171	17.8901	-1.24548	0.00412096	0.00879449
MILR1	4.13608	1.65748	-1.31927	1.2853e-29	5.42341e-28
LAG3	14.0052	2.27146	-2.62426	1.93059e-32	1.20479e-30
HSPA7	16.5215	8.22343	-1.00653	6.53898e-17	9.69158e-16
ELMO1	3.58191	1.36604	-1.39073	5.79687e-33	4.0195e-31
SPN	4.00163	1.15824	-1.78865	2.15885e-28	7.92492e-27
PDCD1LG2	3.21583	0.833114	-1.94861	1.71676e-37	5.65434e-35
IGLV3-27	19.9133	5.04307	-1.98135	2.86157e-14	3.37609e-13
BMP6	2.92241	1.016	-1.52426	2.33616e-12	2.37767e-11
HCLS1	17.7672	4.89565	-1.85964	3.50802e-36	6.20815e-34
LINC01711	3.25559	1.60874	-1.01699	3.8543e-07	2.06603e-06
SOX15	0.822215	2.17487	1.40334	0.00102094	0.00255601
SRGN	104.942	32.5031	-1.69095	9.38008e-38	3.58773e-35
TRGC2	1.77616	0.265846	-2.7401	1.21169e-35	1.79587e-33
TREM1	2.51826	0.649642	-1.95471	9.80236e-08	5.85524e-07
FPR3	10.3764	3.9134	-1.40682	2.38542e-26	6.98369e-25
ARHGDIB	94.5773	38.7631	-1.28681	2.4698e-25	6.74756e-24
AKNA	7.27067	2.86598	-1.34306	2.59694e-23	6.20806e-22
VSIR	10.4853	4.40605	-1.25081	3.46212e-27	1.0976e-25
DOCK2	4.00234	1.12648	-1.82902	1.06538e-33	8.8337e-32
DSE	1.41872	0.691834	-1.03609	8.01182e-23	1.85539e-21
SASH3	16.5503	4.04366	-2.03313	1.04535e-32	6.84793e-31
IL12RB1	3.75209	1.01193	-1.89058	5.52077e-30	2.40661e-28
TOX	2.8121	0.833581	-1.75425	8.30187e-28	2.8205e-26
SKAP1	4.57641	1.89473	-1.27222	4.64574e-24	1.16458e-22
CD96	3.08446	0.571674	-2.43175	3.04807e-37	9.26693e-35
RTN4R	3.07247	6.70843	1.12657	1.42391e-09	1.08714e-08
CRABP2	14.9002	40.163	1.43053	0.0270252	0.0453621
IGKV1D-43	2.39703	0.125623	-4.25407	2.55676e-17	3.87171e-16
KLHL6	2.04269	0.926141	-1.14117	1.029e-15	1.36018e-14
TMEM150B	2.03072	0.571333	-1.82959	3.41884e-31	1.77018e-29
IGLV2-23	210.437	37.1651	-2.50137	1.01999e-17	1.57474e-16
PTPRE	2.34336	0.979128	-1.25901	1.2826e-27	4.28387e-26
IGKV2D-40	19.0683	2.15255	-3.14706	1.55092e-15	2.01637e-14
TAGAP	4.2018	0.995803	-2.07708	7.12763e-34	6.08002e-32
CDH3	9.52445	29.738	1.6426	4.74651e-16	6.46889e-15
ITIH5	14.6961	5.86331	-1.32565	0.000734867	0.00190914
LGALS9	13.5314	5.94492	-1.18658	1.33658e-23	3.25417e-22
ANXA2R	1.51864	0.635855	-1.25601	9.08668e-22	1.95183e-20
FYB1	10.6134	3.25633	-1.70457	1.34895e-30	6.39782e-29
IGKV1-13	2.08852	0.243354	-3.10135	3.89514e-14	4.53236e-13
NECTIN1	3.35646	7.49922	1.1598	3.99592e-16	5.48375e-15
BASP1	13.7215	6.65367	-1.04422	9.10957e-20	1.70366e-18
IGHM	379.317	76.8591	-2.30312	3.66437e-21	7.55626e-20
NECTIN4	0.425459	1.8337	2.10767	0.00723827	0.0143759
PLA2G2A	7.98557	3.61689	-1.14265	1.26787e-08	8.61994e-08
IL18BP	10.958	3.38259	-1.69579	7.50521e-32	4.31987e-30
IGLV2-14	400.137	49.2768	-3.02152	5.70207e-22	1.24971e-20
PTPN22	2.0899	0.428629	-2.28564	9.08964e-39	8.98132e-36
TSPAN10	16.8619	35.5927	1.07781	7.0249e-10	5.59022e-09
ERAP2	10.7531	4.30948	-1.31917	8.026e-13	8.54258e-12
IGKV6-21	32.7058	3.67609	-3.1533	5.07749e-16	6.8962e-15
HK3	4.14251	1.20871	-1.77704	1.79936e-30	8.39963e-29
CASP14	1.33691	21.6343	4.01634	0.000124645	0.000394849
IGKV1D-33	1.96476	0.105084	-4.22474	1.81878e-12	1.87524e-11
PILRA	6.4851	2.23952	-1.53394	1.93434e-33	1.50892e-31
TGM2	18.0522	8.61921	-1.06654	4.6297e-20	8.89697e-19
IL2RA	3.17101	0.699203	-2.18116	1.33595e-36	2.82863e-34
MYO1G	2.99036	0.895614	-1.73937	3.84762e-28	1.37001e-26
TYROBP	102.27	37.8448	-1.43421	1.15955e-28	4.42081e-27
DCN	14.0121	6.89045	-1.02401	7.04297e-07	3.59331e-06
INHBA	3.8958	1.90562	-1.03166	2.97131e-10	2.44999e-09
IGHV2-70D	24.1573	1.37809	-4.13172	3.7068e-14	4.33019e-13
VPREB3	6.44558	1.38233	-2.22121	1.06553e-09	8.28459e-09
TNFRSF11B	2.54715	1.10644	-1.20296	6.26289e-15	7.73532e-14
CCDC88C	1.90326	0.837015	-1.18515	3.04427e-14	3.58449e-13
VAMP5	85.3845	40.6705	-1.06999	1.9355e-21	4.07624e-20
ZBED2	1.87097	0.46674	-2.0031	2.22761e-26	6.53782e-25
IKZF3	5.25999	0.865721	-2.60309	1.54623e-34	1.69756e-32
LOXL3	32.0921	12.8464	-1.32085	5.11991e-12	5.08432e-11
IGHV3-64	5.82317	0.655809	-3.15046	2.07121e-18	3.47852e-17
EVI2B	15.2997	3.73234	-2.03535	1.1994e-37	4.44414e-35
LST1	8.00463	2.70068	-1.56751	5.30744e-33	3.72369e-31
RASAL3	5.71866	1.33109	-2.10307	4.10828e-33	2.97023e-31
ESRP1	3.86613	7.771	1.00721	2.90942e-12	2.93342e-11
CD300C	2.13687	0.812244	-1.39552	4.86816e-28	1.70774e-26
LINC02251	2.75287	0.986857	-1.48002	4.53673e-05	0.000158772
WDFY4	2.12338	0.553378	-1.94003	2.14131e-28	7.88494e-27
LINC01857	3.12091	0.584549	-2.41657	2.96018e-21	6.16852e-20
PRSS8	0.330794	2.52123	2.93012	0.00349658	0.00760295
SERPINB5	0.83976	4.92203	2.55121	0.00121694	0.0029831
CD8B	7.5124	1.1626	-2.69191	2.4582e-33	1.84474e-31
HLA-DQB1-AS1	2.9334	0.651364	-2.17104	3.22688e-29	1.28825e-27
IGHV3-19	3.73768	0.27018	-3.79015	1.02058e-16	1.47573e-15
P2RY8	4.2516	1.08484	-1.97052	2.95156e-29	1.18633e-27
IGHV1-3	9.09708	1.5946	-2.51221	2.17784e-16	3.08514e-15
SULT2B1	0.381466	3.85779	3.33815	2.39277e-06	1.10482e-05
FGR	4.83035	1.65517	-1.54515	1.14069e-28	4.36294e-27
IGHV1-46	66.0661	8.92145	-2.88856	5.03273e-19	8.94649e-18
FGF2	2.52218	1.10664	-1.18848	3.38932e-14	3.975e-13
IGHV3-13	15.2781	1.97884	-2.94874	9.55604e-17	1.38685e-15
FASLG	2.31189	0.346223	-2.7393	1.80961e-38	1.2082e-35
IGHV1-69D	110.642	16.906	-2.71029	1.37047e-16	1.96727e-15
TLR2	5.74693	2.19799	-1.38661	5.35146e-32	3.17261e-30
ISLR	35.3259	14.7992	-1.25521	3.46207e-07	1.871e-06
IGKV3OR2-268	2.64983	0.493042	-2.42612	4.02931e-22	8.96352e-21
CCR1	8.84823	3.10722	-1.50976	2.22966e-33	1.71669e-31
TAP1	89.3895	35.9427	-1.31441	1.72291e-24	4.43135e-23
CD300A	5.5987	2.16092	-1.37345	5.17897e-29	2.01997e-27
POU2F2	2.39677	0.796611	-1.58914	2.50037e-26	7.30218e-25
CD40	11.0867	4.61983	-1.26291	5.89979e-23	1.38249e-21
TNFRSF9	2.12352	0.435278	-2.28645	3.41709e-34	3.21559e-32
CD19	4.4096	0.631002	-2.80493	6.22246e-18	9.81113e-17
KRT17	25.9831	260.877	3.32772	0.0237624	0.0406156
CCN2	71.1674	29.5054	-1.27024	3.20254e-15	4.03963e-14
ANKRD22	5.04397	1.37832	-1.87164	8.90971e-27	2.71575e-25
CFI	14.8404	7.36686	-1.01041	5.35381e-15	6.64713e-14
ADA2	23.3529	7.26267	-1.68503	3.78564e-28	1.35608e-26
IGKV2-24	58.791	5.40263	-3.44386	6.97885e-17	1.03049e-15
IGLV9-49	42.0563	2.52324	-4.05897	6.2152e-17	9.22323e-16
HLA-DRA	1127.88	273.56	-2.04369	1.34333e-37	4.82662e-35
SIRPG	5.45471	0.939918	-2.53689	8.76862e-33	5.87398e-31
CHRM1	0.895652	1.83252	1.03282	6.30872e-06	2.67726e-05
PARP14	15.0347	6.33902	-1.24597	1.85225e-34	1.97857e-32
SMCO4	9.36515	4.28096	-1.12937	5.27181e-25	1.39216e-23
GIMAP6	7.44094	2.16797	-1.77914	1.05132e-35	1.6189e-33
IGKV1-16	85.624	7.8028	-3.45595	4.03664e-18	6.53859e-17
FDCSP	117.327	42.5908	-1.46192	6.14011e-14	7.07515e-13
S1PR4	4.45281	1.12693	-1.98232	1.35684e-27	4.51912e-26
TMIGD3	2.18967	1.08472	-1.01338	1.62693e-18	2.76766e-17
LILRB4	7.94924	1.90376	-2.06196	1.45893e-32	9.30031e-31
SYNM	19.8061	8.01921	-1.30441	4.3691e-11	3.93352e-10
LILRB1	3.26704	0.694586	-2.23376	6.99383e-38	2.96164e-35
SAMD9L	8.62315	3.04171	-1.50333	6.91418e-33	4.73881e-31
IGKV5-2	8.40996	2.71615	-1.63054	1.71919e-15	2.22781e-14
IGHJ3P	10.5391	1.39261	-2.9199	6.15169e-20	1.1708e-18
IGKV2D-24	2.53236	0.701136	-1.85272	1.92615e-13	2.13642e-12
CARMIL2	1.64456	0.374651	-2.13408	3.00088e-29	1.20208e-27
IGLV3-21	216.845	64.8589	-1.74129	5.34147e-18	8.52406e-17
MS4A1	8.42461	0.81528	-3.36924	2.22045e-19	4.05045e-18
ITGAL	11.1759	2.31573	-2.27086	5.54057e-32	3.26838e-30
SIGLEC7	1.88464	0.717081	-1.39408	7.11713e-26	2.01403e-24
FTLP14	2.26579	5.18612	1.19464	0.000260898	0.000761938
PKP1	2.75829	16.9535	2.61974	0.00264969	0.00595726
IGKV3D-11	5.09148	0.626344	-3.02306	4.63312e-22	1.023e-20
CPXM2	7.75733	2.82856	-1.45549	4.61921e-05	0.000161421
PLA2G5	2.64837	0.410498	-2.68966	2.39262e-16	3.37729e-15
LAIR1	5.92696	1.84331	-1.68499	1.45145e-34	1.62357e-32
HLA-DMB	19.1487	5.10799	-1.90642	7.47348e-38	3.05562e-35
JAK3	7.1387	2.35304	-1.60113	2.01043e-27	6.58499e-26
STAP1	2.02309	0.244968	-3.0459	2.26273e-25	6.22486e-24
GNLY	4.97028	1.19307	-2.05864	3.82414e-25	1.02586e-23
P2RY13	2.30141	0.515815	-2.15759	2.37706e-36	4.54593e-34
SYN3-AS1	0.738239	1.65668	1.16614	0.000434267	0.00119792
SIGLEC14	3.01747	0.843854	-1.83827	2.48142e-25	6.76372e-24
GMPR	37.6147	77.9124	1.05055	1.11302e-09	8.61988e-09
LAMP3	2.86596	1.10358	-1.37682	1.2827e-25	3.58702e-24
TPPP	1.68839	3.87356	1.19801	1.9196e-10	1.60626e-09
C1QA	298.248	81.1592	-1.87769	1.28471e-33	1.03624e-31
FLVCR2	1.58073	0.787996	-1.00433	5.00641e-24	1.24708e-22
C3AR1	11.1466	3.94991	-1.49672	1.16823e-34	1.37146e-32
CCL4L2	6.19503	1.46664	-2.07859	1.73322e-25	4.80157e-24
RTN1	1.7783	0.568752	-1.64463	6.31387e-30	2.72231e-28
KLK11	0.330619	2.70113	3.03032	0.000430228	0.00118799
PSTPIP1	3.2205	0.812331	-1.98715	2.24954e-33	1.72082e-31
IGKV2D-30	2.81062	0.10165	-4.78921	2.71959e-15	3.46733e-14
TRDC	1.89691	0.609073	-1.63896	7.65585e-30	3.27709e-28
IL1B	4.56013	1.03764	-2.13577	9.0823e-18	1.41139e-16
IGLV3-16	3.1429	0.5642	-2.47782	4.71291e-15	5.86985e-14
IGKV6D-21	4.20355	0.666282	-2.6574	1.21796e-15	1.59221e-14
SIGLEC10	4.44721	1.02298	-2.12013	1.92032e-34	2.01498e-32
TLR4	4.11299	1.79738	-1.19429	1.89179e-23	4.55913e-22
INPP5D	5.95968	1.70105	-1.80881	5.03582e-32	3.01564e-30
CSF2RB	5.37534	1.26705	-2.08488	1.25082e-33	1.01582e-31
CPNE5	7.57126	3.57363	-1.08314	1.86512e-11	1.75654e-10
IP6K3	0.806761	1.86637	1.21002	1.19227e-07	6.99491e-07
SEPTIN6	11.943	5.77847	-1.0474	8.04624e-18	1.25697e-16
IGKJ5	10.9171	0.933171	-3.54831	1.99956e-25	5.51368e-24
FREM2	2.24754	1.11674	-1.00906	0.00655511	0.013194
PLCG2	2.56319	1.03627	-1.30655	9.30509e-21	1.87956e-19
OASL	4.91434	1.99982	-1.29713	7.13103e-23	1.6579e-21
GBP1	36.3051	7.19657	-2.33479	7.56318e-37	1.79353e-34
TNFAIP8L2	7.25145	2.25951	-1.68226	1.91724e-33	1.50547e-31
P2RY6	1.83971	0.669726	-1.45783	4.86735e-30	2.13749e-28
ICAM2	2.3771	1.09694	-1.11571	3.20335e-16	4.45799e-15
EPS8L1	1.52528	3.12747	1.03592	1.40461e-09	1.07448e-08
CCR7	7.04104	1.75835	-2.00156	2.07657e-21	4.35787e-20
ANO4	4.2424	1.91595	-1.14682	2.27328e-07	1.26309e-06
TRAV12-1	2.01456	0.336493	-2.58182	2.13131e-27	6.94257e-26
CD3E	21.4377	4.36693	-2.29546	1.41048e-31	7.70693e-30
IGKV2D-29	24.1046	4.37186	-2.46299	5.72101e-15	7.0808e-14
SLC2A5	2.63074	0.835893	-1.65408	7.48543e-27	2.29934e-25
